# Supplementary material for: TCF12 is mutated in anaplastic oligodendroglioma
Source: Nat Commun. 2015 Jun 12;6:7207. doi: 10.1038/ncomms8207 (PMC4490400; doi:10.1038/ncomms8207)
Supplement: Supplementary Data 1 — Genomic and histological characteristics of tumors analysed [file ncomms8207-s2.xlsx]

## Sheet: sup. table x_patients
Supplementary Data 1. Genomic and histological characteristics of tumors analyzed
lab numb	series	result TCF12 status	Germline DNA	Seq_Germline DNA	mutation type	nucleotide (NM_2070371)	amino acid (NP_9969201)	histology	molecular subgroup	TCF12 genomic locus status	1p19q codeletion	IDH1/2	CIC	TERT promoter	Mitosis number/field	Mitosis	Pal. Necrosis	Microvasc. Prolif.	survival analysis	IHC TCF12	RT-qPCR	Transcriptomic array
2807	WES	mutant	yes	wt on germline	Missense mutation	c.825+5G>T	-	O III	1p19q codel.	LOH	codeleted	Mutant	nd	mutant	7	Yes	no	Yes	yes	yes	no	yes
2702	WES	mutant	yes	wt on germline	frameshift deletion	c.1639_1642delAAAG	p.Glu548ArgfsX13	O III	1p19q codel.	normal	codeleted	Mutant	mutant	mutant	12	Yes	no	Yes	yes	yes	yes	yes
2694	WES	mutant	yes	wt on germline	Missense mutation	c.1805G>T	p.Arg602Met	O III	1p19q codel.	Copy number LOH without LOH	codeleted	Mutant	nd	mutant	29	Yes	Yes	Yes	yes	yes	yes	yes
2842	WES	mutant	yes	wt on germline	frameshift deletion	c.1979-3_1979-2delTA	-	O III	1p19q codel.	normal	codeleted	Mutant	Normal	mutant	31	Yes	no	Yes	yes	yes	yes	yes
3443	WES	mutant	yes	wt on germline	frameshift insertion	c.2041_2042insT	p.Ser682IlefsX16	O III	1p19q codel.	normal	codeleted	Mutant	nd	mutant		Yes	no	Yes	yes	yes	no	yes
2828	validation	mutant	yes	wt on germline	frameshift deletion	c.1365-1374delTATACATAGT-	p.Asp455IlefsX59	O III	IDH1/2 mut. Only	normal	no	Mutant	nd	mutant	6	Yes	no	Yes	yes	yes	no	yes
3464	validation	mutant	no	nd	Missense mutation	c.978A>T	p.Arg326S	O III	1p19q codel.	normal	codeleted	Mutant	mutant	mutant	7	Yes	no	no	yes	yes	no	yes
3125	validation	mutant	yes	wt on germline	frameshift deletion	c.778-779delAT	p.Met260ValfsX4	O III	1p19q codel.	LOH	codeleted	Mutant	mutant	mutant	11	Yes	Yes	Yes	yes	yes	yes	yes
3327	validation	mutant	yes	wt on germline	frameshift deletion	c.142delG	p.Gly48AspfsX38	O III	1p19q codel.	normal	codeleted	Mutant	mutant	mutant	14	Yes	Yes	Yes	yes	yes	yes	yes
0406	validation	mutant	yes	wt on germline	deletion without frameshift	c.1816-1818delAAC	p.delAsn606	O III	1p19q codel.	normal	codeleted	Mutant	nd	mutant					yes	yes	no	no
1335	validation	mutant	yes	wt on germline	frameshift deletion	c.635-638delCATC	p.Pro212LeufsX31	O II	1p19q codel.	normal	codeleted	Mutant	nd	mutant					yes	yes	yes	no
2485	WES	wt						O III	1p19q codel.	LOH	codeleted	Mutant	nd	mutant	6	Yes	no	no	yes	yes	no	yes
2716	WES	wt						O III	1p19q codel.	normal	codeleted	Mutant	mutant	mutant	6	Yes	no	no	yes	no	no	yes
2728	WES	wt						O III	1p19q codel.	normal	codeleted	Mutant	Normal	nd	6	Yes	no	no	yes	no	no	yes
2747	WES	wt						O III	1p19q codel.	LOH	codeleted	Mutant	nd	mutant	6	Yes	no	no	yes	no	no	no
2898	WES	wt						O III	1p19q codel.	normal	codeleted	Mutant	Normal	mutant	6	Yes	no	no	yes	no	no	no
3122	WES	wt						O III	1p19q codel.	normal	codeleted	Mutant	nd	mutant	6	Yes	no	no	yes	no	no	yes
3149	WES	wt						O III	1p19q codel.	normal	codeleted	Mutant	Normal	mutant	6	Yes	no	no	no	no	no	yes
2708	WES	wt						O III	1p19q codel.	normal	codeleted	Mutant	nd	mutant	3	Yes	no	Yes	yes	no	no	no
2915	WES	wt						O III	1p19q codel.	normal	codeleted	Mutant	Normal	mutant	5	Yes	no	Yes	yes	no	no	no
2821	WES	wt						O III	1p19q codel.	normal	codeleted	Mutant	Normal	mutant	6	Yes	no	Yes	yes	no	no	no
2878	WES	wt						O III	1p19q codel.	normal	codeleted	Mutant	mutant	mutant	6	Yes	no	Yes	yes	no	no	yes
3063	WES	wt						O III	1p19q codel.	normal	codeleted	Mutant	mutant	Normal	6	Yes	no	Yes	no	no	no	yes
3401	WES	wt						O III	1p19q codel.	normal	codeleted	Mutant	nd	nd	6	Yes	no	Yes	no	no	no	no
2921	WES	wt						O III	1p19q codel.	normal	codeleted	Mutant	mutant	mutant	7	Yes	no	Yes	yes	no	no	no
2971	WES	wt						O III	1p19q codel.	normal	codeleted	Mutant	Normal	mutant	7	Yes	no	Yes	no	no	no	no
2819	WES	wt						O III	1p19q codel.	LOH	codeleted	Mutant	nd	mutant	8	Yes	no	Yes	yes	no	no	no
2911	WES	wt						O III	1p19q codel.	normal	codeleted	Mutant	Normal	mutant	8	Yes	no	Yes	yes	no	no	yes
2626	WES	wt						O III	1p19q codel.	Copy number LOH without LOH	codeleted	Mutant	Normal	mutant	9	Yes	no	Yes	yes	no	yes	yes
2795	WES	wt						O III	1p19q codel.	LOH	codeleted	Mutant	Normal	mutant	9	Yes	no	Yes	yes	no	no	yes
2402	WES	wt						O III	1p19q codel.	normal	codeleted	Mutant	Normal	mutant	10	Yes	no	Yes	yes	yes	no	no
3000	WES	wt						O III	1p19q codel.	normal	codeleted	Mutant	Normal	mutant	10	Yes	no	Yes	yes	no	no	yes
2965	WES	wt						O III	1p19q codel.	normal	codeleted	Mutant	Normal	mutant	11	Yes	no	Yes	no	no	no	yes
2691	WES	wt						O III	1p19q codel.	LOH	codeleted	nd	nd	mutant	18	Yes	no	Yes	yes	no	no	yes
2551	WES	wt						O III	1p19q codel.	normal	codeleted	Mutant	mutant	Normal	19	Yes	no	Yes	yes	no	no	no
2755	WES	wt						O III	1p19q codel.	normal	codeleted	Mutant	mutant	mutant	20	Yes	no	Yes	yes	no	no	yes
3016	WES	wt						O III	1p19q codel.	normal	codeleted	Mutant	mutant	nd	20	Yes	no	Yes	no	no	no	no
3237	WES	wt						O III	1p19q codel.	normal	codeleted	Mutant	nd	Normal	20	Yes	no	Yes	no	no	no	yes
3126	WES	wt						O III	1p19q codel.	normal	codeleted	Mutant	Normal	nd	21	Yes	no	Yes	no	no	no	no
2472	WES	wt						O III	1p19q codel.	normal	codeleted	Mutant	mutant	mutant	24	Yes	no	Yes	yes	yes	no	yes
2688	WES	wt						O III	1p19q codel.	normal	codeleted	Mutant	Normal	mutant	25	Yes	no	Yes	yes	no	no	no
2866	WES	wt						O III	1p19q codel.	normal	codeleted	Mutant	Normal	mutant	26	Yes	no	Yes	no	no	no	yes
2671	WES	wt						O III	1p19q codel.	Copy number LOH without LOH	codeleted	Mutant	mutant	mutant	32	Yes	no	Yes	yes	no	no	yes
2896	WES	wt						O III	1p19q codel.	normal	codeleted	Mutant	nd	Normal	7	Yes	Yes	Yes	no	no	no	yes
2532	WES	wt						O III	1p19q codel.	normal	codeleted	Mutant	Normal	mutant	8	Yes	Yes	Yes	yes	yes	no	yes
2441	WES	wt						O III	IDH1/2 WT	normal	no	WT	Normal	Normal					yes	no	no	yes
2463	WES	wt						O III	IDH1/2 WT	normal	no	WT	nd	nd					yes	no	no	yes
2470	WES	wt						O III	IDH1/2 mut. Only	normal	no	Mutant	nd	Normal					yes	no	no	no
2497	WES	wt						O III	IDH1/2 mut. Only	LOH	no	Mutant	mutant	Normal					yes	yes	no	no
2669	WES	wt						O III	1p19q codel.	normal	codeleted	Mutant	Normal	mutant					yes	no	yes	no
2775	WES	wt						O III	IDH1/2 mut. Only	normal	no	Mutant	nd	mutant					yes	no	no	yes
2830	WES	wt						O III	1p19q codel.	normal	no	Mutant	nd	mutant					yes	no	no	yes
2832	WES	wt						O III	1p19q codel.	normal	codeleted	Mutant	mutant	mutant					no	no	no	no
2877	WES	wt						O III	IDH1/2 mut. Only	normal	no	Mutant	nd	mutant					yes	no	no	yes
3130	WES	wt						O III	IDH1/2 WT	normal	no	WT	nd	Normal					no	no	no	yes
3338	WES	wt						O III	IDH1/2 WT	normal	no	WT	nd	Normal					no	no	no	no
3463	WES	wt						OA III	1p19q codel.	normal	codeleted	Mutant	Normal	mutant					no	no	no	yes
2840	validation	wt						O III	1p19q codel.	LOH	codeleted	nd	nd	nd	6	Yes	no	no	no	no	no	yes
3557	validation	wt						O III	1p19q codel.	normal	codeleted	Mutant	mutant	nd	7	Yes	no	no	no	no	no	yes
2425	validation	wt						O III	1p19q codel.	normal	codeleted	Mutant	nd	mutant	3	Yes	no	Yes	yes	no	no	yes
2486	validation	wt						O III	1p19q codel.	normal	codeleted	Mutant	Normal	mutant	4	Yes	no	Yes	yes	no	yes	yes
3551	validation	wt						O III	1p19q codel.	normal	codeleted	Mutant	mutant	nd	5	Yes	no	Yes	no	no	no	yes
2447	validation	wt						O III	1p19q codel.	normal	codeleted	Mutant	nd	nd	6	Yes	no	Yes	yes	no	no	no
2826	validation	wt						O III	1p19q codel.	normal	codeleted	Mutant	Normal	nd	6	Yes	no	Yes	no	no	no	yes
3268	validation	wt						O III	1p19q codel.	normal	codeleted	Mutant	Normal	mutant	6	Yes	no	Yes	yes	no	no	no
3592	validation	wt						O III	1p19q codel.	normal	codeleted	Mutant	mutant	mutant	6	Yes	no	Yes	yes	no	no	no
3785	validation	wt						O III	1p19q codel.	normal	codeleted	Mutant	nd	nd	6	Yes	no	Yes	yes	no	no	no
4584	validation	wt						O III	1p19q codel.	normal	codeleted	Mutant	nd	nd	6	Yes	no	Yes	yes	no	no	no
2496	validation	wt						O III	1p19q codel.	normal	codeleted	Mutant	nd	mutant	7	Yes	no	Yes	yes	no	no	yes
4490	validation	wt						O III	1p19q codel.	normal	codeleted	Mutant	nd	mutant	7	Yes	no	Yes	yes	no	no	no
2464	validation	wt						O III	1p19q codel.	normal	codeleted	Mutant	nd	mutant	8	Yes	no	Yes	yes	no	no	yes
2953	validation	wt						O III	1p19q codel.	LOH	codeleted	Mutant	nd	nd	8	Yes	no	Yes	no	no	no	yes
3476	validation	wt						O III	1p19q codel.	LOH	codeleted	Mutant	nd	nd	8	Yes	no	Yes	no	no	no	yes
3245	validation	wt						O III	1p19q codel.	normal	codeleted	Mutant	mutant	mutant	9	Yes	no	Yes	no	no	no	yes
3333	validation	wt						O III	1p19q codel.	normal	codeleted	Mutant	nd	mutant	9	Yes	no	Yes	yes	no	no	no
2543	validation	wt						O III	1p19q codel.	LOH	codeleted	Mutant	mutant	mutant	10	Yes	no	Yes	yes	no	yes	yes
3032	validation	wt						O III	1p19q codel.	normal	codeleted	Mutant	mutant	mutant	12	Yes	no	Yes	no	no	no	yes
2897	validation	wt						O III	1p19q codel.	LOH	codeleted	Mutant	nd	nd	14	Yes	no	Yes	no	no	no	yes
2668	validation	wt						O III	1p19q codel.	normal	codeleted	Mutant	mutant	mutant	15	Yes	no	Yes	yes	no	no	yes
3142	validation	wt						O III	1p19q codel.	normal	codeleted	Mutant	nd	nd	17	Yes	no	Yes	no	no	no	yes
3334	validation	wt						O III	1p19q codel.	normal	codeleted	Mutant	nd	nd	21	Yes	no	Yes	no	no	no	yes
3018	validation	wt						O III	1p19q codel.	normal	codeleted	nd	nd	nd	36	Yes	no	Yes	no	no	no	yes
3459	validation	wt						O III	1p19q codel.	LOH	codeleted	Mutant	nd	nd	NR	Yes	no	Yes	no	no	no	yes
3497	validation	wt						O III	1p19q codel.	LOH	codeleted	Mutant	Normal	nd	NR	Yes	no	Yes	no	no	no	yes
2457	validation	wt						O III	1p19q codel.	normal	codeleted	Mutant	Normal	nd	7	Yes	Yes	Yes	yes	no	no	no
2618	validation	wt						O III	1p19q codel.	normal	codeleted	Mutant	mutant	mutant	7	Yes	Yes	Yes	yes	no	no	yes
2785	validation	wt						O III	1p19q codel.	normal	codeleted	Mutant	nd	mutant	11	Yes	Yes	Yes	yes	no	no	yes
3460	validation	wt						O III	1p19q codel.	normal	codeleted	Mutant	Normal	mutant	NR	Yes	Yes	Yes	yes	no	no	yes
0006	validation	wt						O III	IDH1/2 mut. Only	gain	no	Mutant	nd	mutant					yes	no	no	no
0014	validation	wt						O II	1p19q codel.	normal	codeleted	Mutant	nd	Normal					yes	no	no	no
0015	validation	wt						O II	1p19q codel.	LOH	codeleted	Mutant	Normal	mutant					yes	no	no	no
0016	validation	wt						O III	1p19q codel.	LOH	codeleted	Mutant	mutant	mutant					yes	no	no	no
0018	validation	wt						O II	1p19q codel.	normal	codeleted	Mutant	mutant	mutant					yes	no	no	no
0027	validation	wt						O III	IDH1/2 mut. Only	normal	no	Mutant	mutant	mutant					yes	no	no	no
0110	validation	wt						O II	1p19q codel.	normal	codeleted	Mutant	mutant	Normal					yes	no	no	no
0129	validation	wt						O III	IDH1/2 mut. Only	normal	no	Mutant	Normal	Normal					yes	no	no	no
0357	validation	wt						O III	IDH1/2 mut. Only	nd	no	Mutant	nd	mutant					yes	no	no	no
0364	validation	wt						O II	1p19q codel.	normal	codeleted	Mutant	mutant	mutant					yes	no	no	no
0371	validation	wt						O II	IDH1/2 mut. Only	normal	no	Mutant	nd	Normal					yes	no	no	no
0388	validation	wt						O II	IDH1/2 WT	normal	no	WT	nd	mutant					yes	no	no	no
0445	validation	wt						O II	IDH1/2 mut. Only	nd	no	Mutant	nd	mutant					yes	no	no	no
0451	validation	wt						O II	1p19q codel.	normal	codeleted	Mutant	Normal	Normal					yes	no	no	no
0455	validation	wt						O III	1p19q codel.	normal	codeleted	Mutant	Normal	Normal					yes	no	no	no
0469	validation	wt						O III	IDH1/2 mut. Only	normal	no	Mutant	nd	Normal					yes	no	no	no
0475	validation	wt						O II	IDH1/2 mut. Only	normal	no	Mutant	nd	Normal					yes	no	no	no
0498	validation	wt						O II	1p19q codel.	normal	codeleted	Mutant	mutant	mutant					yes	no	no	no
0539	validation	wt						O II	1p19q codel.	LOH	codeleted	Mutant	Normal	mutant					yes	no	no	no
0540	validation	wt						O III	1p19q codel.	normal	codeleted	Mutant	mutant	mutant					yes	yes	no	no
0545	validation	wt						O II	IDH1/2 WT	normal	no	WT	nd	Normal					yes	no	no	no
0570	validation	wt						O II	1p19q codel.	normal	codeleted	Mutant	mutant	mutant					yes	no	no	no
0575	validation	wt						O II	IDH1/2 mut. Only	normal	no	Mutant	Normal	Normal					yes	no	no	no
0578	validation	wt						O II	1p19q codel.	normal	codeleted	Mutant	nd	mutant					yes	no	no	no
0584	validation	wt						O II	1p19q codel.	normal	codeleted	Mutant	nd	mutant					yes	no	no	no
0613	validation	wt						O II	IDH1/2 mut. Only	normal	no	Mutant	nd	mutant					yes	no	no	no
0619	validation	wt						O III	1p19q codel.	normal	codeleted	Mutant	nd	mutant					yes	no	no	no
0698	validation	wt						O II	1p19q codel.	normal	codeleted	Mutant	Normal	mutant					yes	no	no	no
0758	validation	wt						O II	1p19q codel.	LOH	codeleted	Mutant	mutant	mutant					yes	no	no	no
0762	validation	wt						O II	1p19q codel.	normal	codeleted	Mutant	Normal	mutant					yes	no	no	no
0839	validation	wt						O II	1p19q codel.	LOH	codeleted	Mutant	nd	mutant					yes	no	no	no
0887	validation	wt						O III	IDH1/2 WT	normal	no	WT	Normal	mutant					yes	no	no	no
0944	validation	wt						O III	1p19q codel.	normal	codeleted	Mutant	Normal	mutant					yes	yes	no	no
0958	validation	wt						O II	1p19q codel.	normal	codeleted	Mutant	mutant	Normal					yes	no	no	no
1048	validation	wt						O II	1p19q codel.	normal	codeleted	Mutant	mutant	mutant					yes	no	no	no
1051	validation	wt						O II	IDH1/2 mut. Only	nd	no	Mutant	nd	Normal					yes	no	no	no
1057	validation	wt						O III	IDH1/2 mut. Only	normal	no	Mutant	nd	Normal					yes	no	no	no
1077	validation	wt						O II	IDH1/2 mut. Only	normal	no	Mutant	Normal	mutant					yes	no	no	yes
1089	validation	wt						O III	IDH1/2 WT	normal	no	WT	Normal	Normal					yes	no	no	no
1093	validation	wt						O II	IDH1/2 mut. Only	LOH	no	Mutant	nd	mutant					yes	no	no	no
1110	validation	wt						O II	IDH1/2 mut. Only	normal	no	Mutant	nd	Normal					yes	no	no	no
1133	validation	wt						O III	IDH1/2 WT	normal	no	WT	nd	mutant					yes	no	no	no
1153	validation	wt						O II	IDH1/2 mut. Only	nd	no	Mutant	nd	nd					yes	no	no	no
1219	validation	wt						O III	IDH1/2 mut. Only	normal	no	Mutant	nd	nd					yes	no	yes	no
1253	validation	wt						O II	1p19q codel.	normal	codeleted	Mutant	Normal	mutant					yes	no	no	no
1285	validation	wt						O III	1p19q codel.	normal	codeleted	Mutant	mutant	nd					yes	no	yes	no
1309	validation	wt						O II	IDH1/2 WT	normal	no	WT	nd	mutant					yes	no	no	no
1328	validation	wt						O II	1p19q codel.	LOH	codeleted	Mutant	Normal	mutant					yes	no	yes	no
1345	validation	wt						O II	1p19q codel.	normal	codeleted	Mutant	Normal	mutant					yes	no	no	no
1422	validation	wt						O II	IDH1/2 mut. Only	normal	no	Mutant	nd	Normal					yes	no	no	no
1507	validation	wt						O II	1p19q codel.	normal	codeleted	Mutant	mutant	mutant					yes	no	no	no
1520	validation	wt						O II	1p19q codel.	normal	codeleted	Mutant	mutant	mutant					yes	no	no	no
1547	validation	wt						O II	1p19q codel.	normal	codeleted	Mutant	mutant	mutant					yes	no	yes	no
1598	validation	wt						O II	IDH1/2 mut. Only	nd	no	Mutant	nd	Normal					yes	no	no	yes
1671	validation	wt						O II	IDH1/2 mut. Only	normal	no	Mutant	nd	Normal					yes	no	no	no
1683	validation	wt						O III	IDH1/2 mut. Only	normal	no	Mutant	Normal	Normal					yes	no	no	no
1706	validation	wt						O III	IDH1/2 mut. Only	normal	no	Mutant	mutant	nd					yes	no	no	no
1707	validation	wt						O III	IDH1/2 mut. Only	normal	no	Mutant	nd	Normal					yes	no	no	no
1708	validation	wt						O III	IDH1/2 WT	normal	no	WT	Normal	Normal					yes	no	no	no
1709	validation	wt						O III	1p19q codel.	normal	codeleted	Mutant	mutant	mutant					yes	yes	no	no
1727	validation	wt						O III	IDH1/2 mut. Only	normal	no	Mutant	mutant	mutant					yes	no	no	no
1741	validation	wt						O III	IDH1/2 WT	LOH	no	WT	Normal	mutant					yes	no	no	no
1743	validation	wt						O III	1p19q codel.	LOH	codeleted	Mutant	mutant	mutant					yes	yes	no	no
1745	validation	wt						O III	IDH1/2 mut. Only	normal	no	Mutant	nd	Normal					yes	no	no	no
1776	validation	wt						O III	IDH1/2 WT	normal	no	WT	nd	mutant					yes	no	no	no
1778	validation	wt						O III	1p19q codel.	normal	codeleted	Mutant	mutant	mutant					yes	yes	yes	no
1788	validation	wt						O II	1p19q codel.	normal	codeleted	Mutant	Normal	mutant					yes	no	yes	no
1790	validation	wt						O III	1p19q codel.	normal	codeleted	Mutant	Normal	mutant					yes	yes	yes	no
1803	validation	wt						O II	1p19q codel.	normal	codeleted	Mutant	mutant	mutant					yes	no	yes	no
1811	validation	wt						O II	IDH1/2 WT	normal	no	WT	nd	Normal					yes	no	no	no
1813	validation	wt						O II	IDH1/2 WT	normal	no	WT	nd	Normal					yes	no	no	no
1828	validation	wt						O II	1p19q codel.	normal	codeleted	Mutant	Normal	mutant					yes	no	yes	no
1833	validation	wt						O III	1p19q codel.	LOH	codeleted	Mutant	mutant	Normal					yes	yes	no	no
1854	validation	wt						O III	IDH1/2 WT	normal	no	WT	nd	mutant					yes	no	no	no
1861	validation	wt						O II	1p19q codel.	normal	codeleted	Mutant	mutant	mutant					yes	no	no	no
1876	validation	wt						O II	IDH1/2 mut. Only	normal	no	Mutant	nd	Normal					yes	no	no	no
1894	validation	wt						O II	1p19q codel.	normal	codeleted	Mutant	mutant	mutant					yes	no	no	no
1897	validation	wt						O II	1p19q codel.	normal	codeleted	Mutant	Normal	mutant					yes	no	yes	no
1944	validation	wt						O III	IDH1/2 WT	normal	no	WT	nd	mutant					yes	no	no	no
1967	validation	wt						O II	IDH1/2 WT	normal	no	WT	nd	Normal					yes	no	no	no
1998	validation	wt						O III	1p19q codel.	normal	codeleted	Mutant	mutant	mutant					yes	yes	yes	no
2001	validation	wt						O II	IDH1/2 mut. Only	normal	no	Mutant	nd	mutant					yes	no	no	no
2027	validation	wt						O II	1p19q codel.	normal	codeleted	Mutant	mutant	mutant					yes	no	no	no
2063	validation	wt						O III	1p19q codel.	normal	codeleted	Mutant	Normal	nd					yes	no	yes	no
2082	validation	wt						O III	1p19q codel.	normal	codeleted	Mutant	mutant	mutant					yes	no	no	no
2135	validation	wt						O II	1p19q codel.	normal	codeleted	Mutant	mutant	mutant					yes	no	yes	no
2173	validation	wt						O II	1p19q codel.	normal	codeleted	Mutant	mutant	mutant					yes	no	no	no
2208	validation	wt						O III	1p19q codel.	normal	codeleted	Mutant	Normal	mutant					yes	yes	yes	no
2221	validation	wt						O III	IDH1/2 WT	normal	no	WT	Normal	mutant					yes	no	no	no
2244	validation	wt						O II	1p19q codel.	normal	codeleted	Mutant	Normal	nd					yes	no	no	yes
2250	validation	wt						O III	1p19q codel.	LOH	codeleted	Mutant	mutant	mutant					yes	no	no	no
2362	validation	wt						O II	1p19q codel.	normal	codeleted	Mutant	mutant	mutant					yes	no	no	no
2380	validation	wt						O II	IDH1/2 mut. Only	normal	no	Mutant	nd	Normal					yes	no	no	no
2382	validation	wt						O II	IDH1/2 mut. Only	normal	no	Mutant	Normal	Normal					yes	no	no	yes
2413	validation	wt						O II	IDH1/2 mut. Only	normal	no	Mutant	nd	mutant					yes	no	no	no
2446	validation	wt						O III	IDH1/2 mut. Only	normal	no	Mutant	nd	mutant					yes	no	no	no
2480	validation	wt						O II	1p19q codel.	normal	codeleted	Mutant	Normal	mutant					yes	no	no	no
2501	validation	wt						O III	IDH1/2 WT	normal	no	WT	nd	Normal					yes	no	no	no
2569	validation	wt						O II	1p19q codel.	LOH	codeleted	Mutant	Normal	mutant					yes	no	no	no
2578	validation	wt						O II	1p19q codel.	normal	codeleted	Mutant	Normal	nd					yes	no	no	no
2579	validation	wt						O II	IDH1/2 mut. Only	normal	no	Mutant	nd	Normal					yes	no	no	no
2619	validation	wt						O III	IDH1/2 WT	LOH	no	WT	nd	Normal					yes	no	no	yes
2624	validation	wt						O II	1p19q codel.	normal	codeleted	Mutant	Normal	mutant					yes	no	yes	no
2652	validation	wt						O II	IDH1/2 WT	normal	no	WT	nd	Normal					yes	no	no	no
2661	validation	wt						O III	IDH1/2 mut. Only	normal	no	Mutant	mutant	nd					yes	no	no	yes
2754	validation	wt						O III	1p19q codel.	normal	no	Mutant	mutant	mutant					yes	no	no	yes
2786	validation	wt						O III	IDH1/2 mut. Only	normal	no	Mutant	nd	Normal					yes	no	yes	no
2835	validation	wt						O III	IDH1/2 mut. Only	normal	no	Mutant	nd	nd					yes	no	yes	no
2874	validation	wt						O II	1p19q codel.	normal	codeleted	Mutant	nd	nd					yes	no	no	no
2890	validation	wt						O III	IDH1/2 WT	LOH	no	WT	nd	nd					no	no	no	yes
3074	validation	wt						O II	1p19q codel.	normal	codeleted	Mutant	Normal	mutant					yes	no	yes	yes
3093	validation	wt						O III	IDH1/2 WT	LOH	no	WT	nd	nd					no	no	no	yes
3240	validation	wt						O III	IDH1/2 mut. Only	LOH	no	Mutant	nd	nd					no	no	yes	yes
3282	validation	wt						O II	IDH1/2 mut. Only	LOH	no	Mutant	nd	Normal					yes	no	no	no
3289	validation	wt						O II	1p19q codel.	normal	codeleted	Mutant	mutant	mutant					yes	no	no	no
3511	validation	wt						O II	1p19q codel.	normal	codeleted	Mutant	mutant	nd					yes	no	no	yes
3544	validation	wt						O II	1p19q codel.	normal	codeleted	Mutant	Normal	Normal					yes	no	no	no
3659	validation	wt						O II	1p19q codel.	normal	codeleted	Mutant	mutant	mutant					yes	no	yes	no
4061	validation	wt						O II	1p19q codel.	normal	codeleted	Mutant	nd	mutant					yes	no	no	no
4116	validation	wt						O II	1p19q codel.	normal	codeleted	Mutant	nd	mutant					yes	no	no	no
4259	validation	wt						O II	1p19q codel.	normal	codeleted	Mutant	nd	nd					yes	no	no	no
