# Supplementary material for: TCF12 is mutated in anaplastic oligodendroglioma
Source: Nat Commun. 2015 Jun 12;6:7207. doi: 10.1038/ncomms8207 (PMC4490400; doi:10.1038/ncomms8207)
Supplement: Supplementary Data 2 — Significantly mutated genes in anaplastic oligodendroglioma in this series and in TCGA samples [file ncomms8207-s3.xlsx]

## Sheet: Sheet1
Supplementary Data 2. Significantly mutated genes in anaplastic oligodendroglioma in this series and in TCGA samples
	IntOGen Functional Mutations										MutsigCV_analysis
	gene	fm-bias	clust-bias	found/studied	mut-freq	CGC	driver-category	COSMIC	intogen			expr	reptime	hic	n_nonsilent	n_silent	n_noncoding	nnei	x	X	p	q
TCGA_study_OA (43 tumours)	CIC	< 1E-16	0.0009013	19 / 43	0.442	CGC Rec	HCD	20			CIC	790787	299	37	18	1	0	50	1	3078241	1.66534e-15	3.14115e-11
	IDH2	2.931e-14	4.38e-08	5 / 43	0.116	CGC Dom	HCD	307	Driver		IDH2	851518	192	38	5	0	0	50	2	2212651	0.00554063	1
	IDH1	7.165e-14	4.38e-08	31 / 43	0.721	CGC Dom	HCD	6597	Driver		IDH1	260367	539	17	31	0	0	50	0	2777112	6.99441e-15	4.39762e-11
	FUBP1	3.038e-12		11 / 43	0.256	CGC Rec		6			FUBP1	373296	256	1	11	0	0	50	0	3080735	5.55112e-15	4.39762e-11
	TP53	3.956e-07	0.0009013	11 / 43	0.256	CGC Rec	HCD	161412	Driver		TP53	2069567	213	34	14	0	0	50	1	2228475	5.16427e-10	2.43521e-06
	ARID1A	8.085e-05		4 / 43	0.093	CGC Rec	HCD	16	Driver		ARID1A	975965	182	27	4	0	0	37	1	2122910	0.0139764	1
	ATRX	0.0002446		8 / 43	0.186	CGC Rec	HCD	16	Driver		ATRX	548517	NaN	8	9	0	0	50	1	2507029	4.90845e-05	0.115729
	NOTCH1	0.0002446	0.479	13 / 43	0.302	CGC Dom	HCD	1183	Driver		NOTCH1	1489379	212	43	15	0	0	19	0	1233971	7.82284e-06	0.0210792
	NIPBL	0.005497		3 / 43	0.07		CD				NIPBL	341972	479	11	3	0	0	33	1	1599858	0.282942	1
	EGFR	0.02		3 / 43	0.07	CGC Dom	HCD	7832	Driver		EGFR	423489	336	-13	4	0	0	50	0	2323333	0.0364425	1
	GLUD1	0.034		2 / 43	0.047						GLUD1	397715	144	35	2	0	0	50	0	2190979	0.111187	1
	BCOR	0.035		2 / 43	0.047	CGC Rec	HCD				BCOR	377184	NaN	42	2	0	0	50	4	3020406	0.131939	1
	BRE	0.035		2 / 43	0.047						BRE	536663	376	27	2	0	0	50	1	2087349	0.00545018	1
	NF1	0.035		3 / 43	0.07	CGC Rec	HCD	64	Driver		NF1	462449	396	26	3	0	0	3	0	325166	0.954505	1
	RBPJ	0.035		2 / 43	0.047						RBPJ	178487	597	36	2	0	0	50	0	2268465	0.00429515	1
	HDAC2	0.035		3 / 43	0.07						HDAC2	217826	610	14	3	0	0	50	0	2746152	0.000334776	0.701616
	ZNF292	0.035		2 / 43	0.047						ZNF292	222401	547	19	2	0	0	25	1	1083213	0.578502	1
	TCF12	0.035		2 / 43	0.047	CGC Dom	HCD	1			TCF12	203021	599	27	2	0	0	50	1	2574625	0.0102157	1
POLA-study_AO (51 tumours)	CIC	< 1E-16	0.0004065	16 / 51	0.314	CGC Rec	HCD	20			CIC	7.31142	299	37	15	0	1	50	10	16544451	0	0
	IDH1	8.549e-15	4.38e-08	40 / 51	0.784	CGC Dom	HCD	6597	Driver		IDH1	9.94064	539	17	40	0	0	50	3	18594702	0	0
	FUBP1	1.366e-11		11 / 51	0.216	CGC Rec		6			FUBP1	6.77306	256	1	12	0	1	50	5	14660307	1.89848e-14	1.19364e-10
	IDH2	1.785e-09	0.0002183	9 / 51	0.176	CGC Dom	HCD	307	Driver		IDH2	7.6016	192	38	8	0	1	50	7	16998453	7.69017e-08	0.000290104
	TCF12	1.353e-05		5 / 51	0.098	CGC Dom	HCD	1			TCF12	9.00699	599	27	5	0	0	50	3	11900748	5.82851e-08	0.000274843
	SETD2	0.0007505		3 / 51	0.059	CGC Rec	HCD	24	Driver		SETD2	6.55468	365	46	3	0	0	50	2	16172865	0.0203806	1
	NOTCH2	0.036		2 / 51	0.039	CGC Dom		168			NOTCH2	7.94627	510	14	2	0	0	14	2	4812360	0.0799984	1
	RBPJ	0.036		2 / 51	0.039						RBPJ	8.83238	597	36	2	0	0	50	3	15197949	0.000173088	0.466398
	TP53	0.037		2 / 51	0.039	CGC Rec	HCD	161412	Driver		TP53	6.33493	213	34	2	0	0	50	0	14112618	0.0121557	1
TCGA_POLA_study_OA (94 tumours)	IDH1	< 1E-16	8.761e-08	68 / 94	0.723	CGC Dom	HCD	6597	Driver		IDH1	9.94	539	17	68	0	0	50	1	5762388	0	0
	CIC	< 1E-16	0.00026	35 / 94	0.372	CGC Rec	HCD	20			CIC	7.31	299	37	33	1	0	19	1	2559244	4.11e-15	2.58e-11
	FUBP1	< 1E-16		22 / 94	0.234	CGC Rec		6			FUBP1	6.77	256	1	23	0	0	50	2	5400864	0	0
	TP53	6.087e-12	0.002147	13 / 94	0.138	CGC Rec	HCD	161412	Driver		TP53	6.33	213	34	16	0	0	50	3	4942990	4.74e-11	2.23e-07
	IDH2	1.02e-10	5.041e-05	12 / 94	0.128	CGC Dom	HCD	307	Driver		IDH2	7.6	192	38	11	0	0	50	2	5725728	1.47e-07	0.000395
	ARID1A	5.894e-10		6 / 94	0.064	CGC Rec	HCD	16	Driver		ARID1A	975965	182	27	6	0	0	37	2	4640780	0.000881887	1
	TCF12	5.071e-07		7 / 94	0.074	CGC Dom	HCD	1			TCF12	9.01	599	27	7	0	0	50	2	3590330	2.02e-06	0.00476
	ATRX	3.357e-06		9 / 94	0.096	CGC Rec	HCD	16	Driver		ATRX	548517	NaN	8	10	0	0	50	2	5480482	6.44162e-05	0.121502
	RBPJ	2.482e-05		4 / 94	0.043						RBPJ	8.83	597	36	4	0	0	50	2	4684302	7.86e-05	0.148
	NOTCH1	3.278e-05	0.122	17 / 94	0.181	CGC Dom	HCD	1183	Driver		NOTCH1	7.15	212	43	18	1	0	50	4	5641316	2.22e-08	6.98e-05
	SETD2	0.001809		3 / 94	0.032	CGC Rec	HCD	24	Driver		SETD2	593886	365	46	3	0	0	50	2	5255258	0.406801	1
	PIK3R1	0.008288		6 / 94	0.064	CGC Rec	HCD	96	Driver		PIK3R1	48999	619	32	6	0	0	50	7	5327920	0.00171051	1
	SMARCA4	0.00972		5 / 94	0.053	CGC Rec	HCD	378	Driver		SMARCA4	1984564	190	40	5	0	0	11	0	1724994	0.342324	1
	ARID1B	0.016		3 / 94	0.032						ARID1B	143122	621	27	3	0	0	50	7	5504076	0.541276	1
	NEO1	0.028		4 / 94	0.043						NEO1	328878	705	14	3	0	0	50	3	6088568	0.0413438	1
	BCOR	0.047		2 / 94	0.021	CGC Rec	HCD				BCOR	377184	NaN	42	2	0	0	50	5	6602748	0.156574	1
	BRE	0.047		2 / 94	0.021						BRE	536663	376	27	2	0	0	50	5	4563042	0.0155579	1
	NF1	0.047		4 / 94	0.043	CGC Rec	HCD	64	Driver		NF1	462449	396	26	3	0	0	3	0	710828	0.976739	1
	NOTCH2	0.047		2 / 94	0.021	CGC Dom		168			NOTCH2	429750	510	14	2	0	0	18	0	2066402	0.597181	1
	DOPEY1	0.047		3 / 94	0.032						DOPEY1	151511	697	7	3	0	0	50	3	7171072	0.154476	1
	HDAC2	0.047		3 / 94	0.032						HDAC2	217826	610	14	3	0	0	50	2	6003216	0.000827417	1
	NIPBL	0.047		8 / 94	0.085		CD				NIPBL	341972	479	11	7	0	0	28	2	3237642	0.0322562	1
	GLUD1	0.047		2 / 94	0.021						GLUD1	397715	144	35	2	0	0	50	2	4789582	0.161357	1
	CCDC30	0.047		2 / 94	0.021						CCDC30	644678	461	21	2	0	0	50	3	5544684	0.0212841	1
			CGC	Cancer Gene Census								expr	expression level of this gene
			driver-category	2 categories of predicted driver genes: HCD (High-Confidence Drivers) contains 291 predicted driver genes favoring specificity over sensitivity. CD (Candidate Drivers) contains 144 extra genes, forming a more comprehensive list of drivers but with an expectedly higher false-positives rate								reptime	DNA replication time of this gene (measured in HeLa cells), ranging from 100 (very early) to 1000 (very late)
			COSMIC	Total number of mutated samples in COSMIC DB								hic	chromatin state of this gene (measured from HiC experments in K562 cells) ranging approximately from -50 (very closed) to +50 (very open)
			intogen	IntoGen Driver								nnei	the number of neighboring genes that are pooled together to compute the background mutation rate for that gene; these genes are not necessarily adjacent on the genome, but rather they have nearby covariate values.
												x	the number of mutated bases in these neighboring genes that are either silent or non-coding
												X	the total number of bases related to these neighboring genes.
