# Supplementary material for: TCF12 is mutated in anaplastic oligodendroglioma
Source: Nat Commun. 2015 Jun 12;6:7207. doi: 10.1038/ncomms8207 (PMC4490400; doi:10.1038/ncomms8207)
Supplement: Supplementary Data 3 — Significantly mutated gene sets. (a) Gene sets harboring significantly more mutations than expected by chance are indicated. (b) Gene sets highlighted in the study, with detailed number of mutations among the main mutated genes of each set (identified as significantly mutated through MutSigCV or as significantly biased through Oncodrive-fm). [file ncomms8207-s4.xlsx]

## Sheet: Supplementary Table 4a
Gene set	Source	Number of genes in the gene set	Number of mutated genes	Number of mutations in the gene set	Binomial test p-value	BH adjusted q-value
GO:0004450=isocitrate dehydrogenase (NADP+) activity	GO	2	2	49	0	0
GO:0006102=isocitrate metabolic process	GO	5	2	49	0	0
GO:0032203=telomere formation via telomerase	GO	3	1	26	0	0
GO:0046487=glyoxylate metabolic process	GO	8	3	52	0	0
GO:0005697=telomerase holoenzyme complex	GO	6	2	28	0	0
GO:0072350=tricarboxylic acid metabolic process	GO	13	3	51	0	0
GO:0006103=2-oxoglutarate metabolic process	GO	16	4	53	0	0
GO:0090399=replicative senescence	GO	11	3	33	0	0
GO:0000783=nuclear telomere cap complex	GO	12	1	26	0	0
MSIGDB.C2.CP___BIOCARTA_ACH_PATHWAY	BIOCARTA	16	4	36	0	0
MSIGDB.C2.CP___BIOCARTA_TEL_PATHWAY	BIOCARTA	18	5	35	0	0
GO:0006099=tricarboxylic acid cycle	GO	29	3	51	0	0
GO:0007004=telomere maintenance via telomerase	GO	17	2	28	0	0
MSIGDB.C2.CP___KEGG_CITRATE_CYCLE_TCA_CYCLE	KEGG	32	2	49	0	0
GO:0006739=NADP metabolic process	GO	29	2	44	0	0
GO:0042162=telomeric DNA binding	GO	16	1	26	0	0
GO:0005782=peroxisomal matrix	GO	35	3	47	0	0
GO:0006081=cellular aldehyde metabolic process	GO	43	3	52	0	0
GO:0000784=nuclear chromosome, telomeric region	GO	25	1	26	0	0
GO:0009060=aerobic respiration	GO	49	3	51	0	0
GO:0050661=NADP binding	GO	48	6	52	0	0
GO:0051287=NAD binding	GO	48	3	51	0	0
MSIGDB.C2.CP___KEGG_GLUTATHIONE_METABOLISM	KEGG	50	4	53	0	0
GO:0006749=glutathione metabolic process	GO	48	2	44	0	0
GO:0046496=nicotinamide nucleotide metabolic process	GO	54	3	46	0	0
GO:0030574=collagen catabolic process	GO	75	21	54	0	0
MSIGDB.C2.CP___KEGG_PEROXISOME	KEGG	78	4	54	0	0
GO:0043648=dicarboxylic acid metabolic process	GO	88	6	58	0	0
GO:0006518=peptide metabolic process	GO	100	6	52	0	0
GO:0022617=extracellular matrix disassembly	GO	121	26	65	0	0
GO:0032963=collagen metabolic process	GO	113	22	56	0	0
GO:0044259=multicellular organismal macromolecule metabolic process	GO	119	23	58	0	0
GO:0016616=oxidoreductase activity, acting on the CH-OH group of donors, NAD or NADP as acceptor	GO	116	3	51	0	0
GO:0000287=magnesium ion binding	GO	188	11	70	0	0
GO:0050662=coenzyme binding	GO	184	11	67	0	0
GO:0030198=extracellular matrix organization	GO	369	51	122	0	0
GO:0045333=cellular respiration	GO	168	3	51	0	0
GO:0048037=cofactor binding	GO	263	15	76	0	0
GO:0016605=PML body	GO	87	9	47	2.22e-16	3.87e-14
GO:0008585=female gonad development	GO	95	3	46	8.88e-16	1.46e-13
GO:2001240=negative regulation of extrinsic apoptotic signaling pathway in absence of ligand	GO	34	1	26	9.99e-16	1.61e-13
GO:0000781=chromosome, telomeric region	GO	57	5	36	2.44e-15	3.73e-13
GO:0005777=peroxisome	GO	128	3	47	2.66e-15	4.04e-13
GO:0042802=identical protein binding	GO	1046	59	203	3.33e-15	4.93e-13
GO:0006979=response to oxidative stress	GO	290	17	77	4e-15	5.74e-13
GO:0005581=collagen trimer	GO	92	18	48	6.22e-15	8.74e-13
GO:0042803=protein homodimerization activity	GO	629	33	135	9.55e-15	1.3e-12
GO:0000723=telomere maintenance	GO	69	6	39	9.77e-15	1.32e-12
GO:0007569=cell aging	GO	78	7	41	1.29e-14	1.71e-12
GO:0032991=macromolecular complex	GO	4433	247	616	1.62e-14	2.1e-12
GO:0046545=development of primary female sexual characteristics	GO	112	4	49	1.89e-14	2.43e-12
GO:0043234=protein complex	GO	3847	232	561	3.36e-14	4.21e-12
GO:0003774=motor activity	GO	132	27	70	1.06e-13	1.26e-11
GO:0005576=extracellular region	GO	3742	175	458	1.31e-13	1.53e-11
GO:0070062=extracellular vesicular exosome	GO	1583	91	261	1.46e-13	1.7e-11
GO:0016604=nuclear body	GO	311	25	83	4.06e-13	4.41e-11
GO:0005788=endoplasmic reticulum lumen	GO	181	24	61	4.2e-13	4.54e-11
GO:0006520=cellular amino acid metabolic process	GO	475	24	92	9.91e-13	1.04e-10
GO:0005929=cilium	GO	354	37	91	1.01e-11	9.91e-10
GO:0005201=extracellular matrix structural constituent	GO	68	16	40	1.93e-11	1.83e-09
GO:0005578=proteinaceous extracellular matrix	GO	336	39	97	2.97e-11	2.73e-09
GO:0031988=membrane-bounded vesicle	GO	2326	129	350	3.16e-11	2.9e-09
GO:0030016=myofibril	GO	191	25	74	3.4e-11	3.09e-09
GO:0046983=protein dimerization activity	GO	1025	49	174	3.53e-11	3.18e-09
GO:0006928=cellular component movement	GO	1552	118	296	4.03e-11	3.61e-09
GO:0031012=extracellular matrix	GO	406	43	105	5.22e-11	4.65e-09
GO:0030286=dynein complex	GO	39	14	34	5.37e-11	4.74e-09
MSIGDB.C2.CP___KEGG_FOCAL_ADHESION	KEGG	201	28	72	6.6e-11	5.79e-09
GO:0038096=Fc-gamma receptor signaling pathway involved in phagocytosis	GO	201	11	34	9.27e-11	8.09e-09
GO:0043292=contractile fiber	GO	200	25	74	1.08e-10	9.37e-09
GO:0044262=cellular carbohydrate metabolic process	GO	262	10	67	1.17e-10	1.01e-08
GO:0007275=multicellular organismal development	GO	4360	257	655	1.42e-10	1.21e-08
GO:0048608=reproductive structure development	GO	288	12	73	1.44e-10	1.22e-08
GO:0061458=reproductive system development	GO	290	12	73	1.56e-10	1.31e-08
GO:0002431=Fc receptor mediated stimulatory signaling pathway	GO	205	11	34	1.81e-10	1.51e-08
GO:0006091=generation of precursor metabolites and energy	GO	434	17	84	2.62e-10	2.17e-08
GO:0003214=cardiac left ventricle morphogenesis	GO	12	4	15	3.65e-10	3.01e-08
GO:0031982=vesicle	GO	2410	132	356	4.62e-10	3.77e-08
GO:2001239=regulation of extrinsic apoptotic signaling pathway in absence of ligand	GO	58	1	26	6.76e-10	5.46e-08
GO:0015980=energy derivation by oxidation of organic compounds	GO	345	12	71	6.82e-10	5.48e-08
GO:0000166=nucleotide binding	GO	2393	146	384	6.87e-10	5.5e-08
GO:0042995=cell projection	GO	1409	111	265	8.01e-10	6.39e-08
GO:0005930=axoneme	GO	61	13	32	1.01e-09	7.98e-08
GO:0001539=cilium or flagellum-dependent cell motility	GO	22	9	23	1.05e-09	8.24e-08
GO:0016491=oxidoreductase activity	GO	732	28	107	1.27e-09	9.88e-08
MSIGDB.C2.CP___BIOCARTA_CDC42RAC_PATHWAY	BIOCARTA	16	4	14	1.41e-09	1.08e-07
GO:0016779=nucleotidyltransferase activity	GO	137	8	39	2.95e-09	2.22e-07
GO:0048545=response to steroid hormone	GO	314	12	67	3.09e-09	2.31e-07
GO:0006950=response to stress	GO	3430	171	443	3.86e-09	2.87e-07
GO:0007568=aging	GO	217	14	56	3.94e-09	2.92e-07
GO:0016887=ATPase activity	GO	382	43	98	4.11e-09	3.03e-07
GO:0015629=actin cytoskeleton	GO	388	37	105	4.57e-09	3.35e-07
GO:0030017=sarcomere	GO	168	21	63	4.74e-09	3.46e-07
GO:0008406=gonad development	GO	213	6	52	4.89e-09	3.55e-07
GO:0040011=locomotion	GO	1396	102	256	5.04e-09	3.65e-07
GO:0006909=phagocytosis	GO	297	18	49	5.74e-09	4.11e-07
MSIGDB.C2.CP___KEGG_ECM_RECEPTOR_INTERACTION	KEGG	84	17	42	6.05e-09	4.32e-07
GO:0097192=extrinsic apoptotic signaling pathway in absence of ligand	GO	87	3	30	6.68e-09	4.75e-07
GO:0007018=microtubule-based movement	GO	177	24	61	6.88e-09	4.87e-07
GO:0005694=chromosome	GO	720	47	132	8.94e-09	6.24e-07
GO:0048407=platelet-derived growth factor binding	GO	11	5	14	1.01e-08	6.98e-07
GO:0005858=axonemal dynein complex	GO	12	7	19	1.28e-08	8.71e-07
GO:0006260=DNA replication	GO	298	18	66	1.78e-08	1.2e-06
GO:0000228=nuclear chromosome	GO	347	22	79	2.02e-08	1.36e-06
GO:0003779=actin binding	GO	382	37	104	2.08e-08	1.4e-06
GO:0050896=response to stimulus	GO	7322	360	904	2.25e-08	1.5e-06
MSIGDB.C2.CP___KEGG_DORSO_VENTRAL_AXIS_FORMATION	KEGG	25	5	19	2.32e-08	1.54e-06
GO:0030554=adenyl nucleotide binding	GO	1561	118	285	2.54e-08	1.68e-06
GO:2001237=negative regulation of extrinsic apoptotic signaling pathway	GO	95	5	34	2.66e-08	1.76e-06
GO:0030199=collagen fibril organization	GO	41	10	25	2.78e-08	1.83e-06
GO:0045010=actin nucleation	GO	26	4	15	3.17e-08	2.06e-06
GO:0048468=cell development	GO	1717	122	305	3.58e-08	2.31e-06
GO:0005524=ATP binding	GO	1513	114	277	3.74e-08	2.39e-06
GO:0005102=receptor binding	GO	1280	65	186	4.77e-08	3.04e-06
GO:0048858=cell projection morphogenesis	GO	759	66	164	5.57e-08	3.51e-06
GO:0003012=muscle system process	GO	314	29	79	5.92e-08	3.71e-06
GO:0005516=calmodulin binding	GO	168	22	65	6.42e-08	4e-06
GO:0003229=ventricular cardiac muscle tissue development	GO	43	6	22	6.8e-08	4.21e-06
GO:0051758=homologous chromosome movement towards spindle pole involved in homologous chromosome segregation	GO	1	1	6	7.02e-08	4.33e-06
GO:0030154=cell differentiation	GO	3143	196	469	7.93e-08	4.86e-06
GO:0045137=development of primary sexual characteristics	GO	244	7	55	8.75e-08	5.34e-06
GO:0005509=calcium ion binding	GO	690	56	144	8.83e-08	5.38e-06
GO:0072602=interleukin-4 secretion	GO	5	3	10	1.1e-07	6.66e-06
GO:0005829=cytosol	GO	2650	145	375	1.14e-07	6.9e-06
GO:0038028=insulin receptor signaling pathway via phosphatidylinositol 3-kinase	GO	4	2	7	1.2e-07	7.22e-06
GO:0051276=chromosome organization	GO	811	49	145	1.29e-07	7.71e-06
GO:0006935=chemotaxis	GO	634	51	127	1.33e-07	7.95e-06
GO:0044029=hypomethylation of CpG island	GO	2	1	5	1.47e-07	8.68e-06
GO:0042981=regulation of apoptotic process	GO	1271	70	194	1.51e-07	8.91e-06
GO:0030030=cell projection organization	GO	1082	85	207	1.92e-07	1.12e-05
GO:0031672=A band	GO	31	7	27	1.96e-07	1.14e-05
GO:0007017=microtubule-based process	GO	497	45	107	1.97e-07	1.14e-05
GO:0048513=organ development	GO	2710	156	406	2.09e-07	1.21e-05
GO:0003824=catalytic activity	GO	5643	271	685	2.43e-07	1.39e-05
MSIGDB.C2.CP___KEGG_ABC_TRANSPORTERS	KEGG	44	10	25	2.52e-07	1.43e-05
GO:0007548=sex differentiation	GO	275	8	60	2.7e-07	1.52e-05
GO:0005261=cation channel activity	GO	281	30	72	3.06e-07	1.71e-05
GO:0003777=microtubule motor activity	GO	78	16	40	3.1e-07	1.72e-05
GO:2000811=negative regulation of anoikis	GO	16	3	13	3.15e-07	1.75e-05
GO:0005216=ion channel activity	GO	389	37	88	3.32e-07	1.84e-05
GO:0032982=myosin filament	GO	21	5	17	3.49e-07	1.92e-05
MSIGDB.C2.CP___BIOCARTA_ECM_PATHWAY	BIOCARTA	24	5	16	3.54e-07	1.94e-05
GO:0017111=nucleoside-triphosphatase activity	GO	768	63	149	3.63e-07	1.99e-05
GO:0055114=oxidation-reduction process	GO	589	20	90	3.75e-07	2.04e-05
GO:0010941=regulation of cell death	GO	1337	73	201	3.85e-07	2.09e-05
GO:0007220=Notch receptor processing	GO	22	5	15	4.44e-07	2.41e-05
GO:0005856=cytoskeleton	GO	1901	121	302	4.46e-07	2.42e-05
GO:0006936=muscle contraction	GO	271	25	68	4.7e-07	2.54e-05
GO:0030832=regulation of actin filament length	GO	127	14	38	4.87e-07	2.61e-05
GO:0030838=positive regulation of actin filament polymerization	GO	63	7	22	5.76e-07	3.04e-05
GO:0006941=striated muscle contraction	GO	108	13	39	5.95e-07	3.12e-05
GO:0060842=arterial endothelial cell differentiation	GO	5	2	8	7.1e-07	3.71e-05
GO:0016459=myosin complex	GO	64	10	29	7.5e-07	3.9e-05
GO:0050811=GABA receptor binding	GO	11	5	10	9.28e-07	4.79e-05
GO:0048646=anatomical structure formation involved in morphogenesis	GO	912	70	170	9.97e-07	5.1e-05
GO:0008154=actin polymerization or depolymerization	GO	143	14	40	1e-06	5.1e-05
MSIGDB.C2.CP___BIOCARTA_LONGEVITY_PATHWAY	BIOCARTA	15	4	12	1e-06	5.1e-05
GO:0055010=ventricular cardiac muscle tissue morphogenesis	GO	39	5	19	1.01e-06	5.11e-05
GO:0014070=response to organic cyclic compound	GO	661	29	111	1.14e-06	5.74e-05
GO:0005654=nucleoplasm	GO	1449	81	216	1.14e-06	5.74e-05
GO:0046930=pore complex	GO	83	12	28	1.17e-06	5.87e-05
GO:0009653=anatomical structure morphogenesis	GO	2247	146	362	1.25e-06	6.24e-05
GO:0048870=cell motility	GO	1061	77	186	1.27e-06	6.34e-05
GO:0007411=axon guidance	GO	378	37	95	1.31e-06	6.51e-05
GO:0002376=immune system process	GO	2295	121	279	1.36e-06	6.73e-05
GO:0031175=neuron projection development	GO	788	64	161	1.42e-06	6.98e-05
GO:0005041=low-density lipoprotein receptor activity	GO	10	4	12	1.45e-06	7.13e-05
GO:0045123=cellular extravasation	GO	30	7	15	1.62e-06	7.91e-05
GO:0048666=neuron development	GO	904	72	178	1.78e-06	8.61e-05
GO:0006955=immune response	GO	1475	75	178	2e-06	9.64e-05
GO:0015267=channel activity	GO	419	37	88	2.01e-06	9.67e-05
GO:0016462=pyrophosphatase activity	GO	811	64	150	2.11e-06	0.00010105
GO:0016818=hydrolase activity, acting on acid anhydrides, in phosphorus-containing anhydrides	GO	813	64	150	2.17e-06	0.0001039
GO:2000209=regulation of anoikis	GO	20	3	13	2.3e-06	0.00010889
GO:0005868=cytoplasmic dynein complex	GO	25	7	19	2.4e-06	0.00011307
GO:0016817=hydrolase activity, acting on acid anhydrides	GO	818	64	150	2.42e-06	0.00011347
GO:0016772=transferase activity, transferring phosphorus-containing groups	GO	976	60	172	2.45e-06	0.00011445
GO:0048568=embryonic organ development	GO	404	31	83	2.62e-06	0.00012199
MSIGDB.C2.CP___KEGG_PRION_DISEASES	KEGG	35	5	15	2.78e-06	0.00012871
GO:0061314=Notch signaling involved in heart development	GO	10	3	10	2.83e-06	0.00013063
GO:0061564=axon development	GO	557	48	123	2.84e-06	0.00013075
MSIGDB.C2.CP___KEGG_REGULATION_OF_ACTIN_CYTOSKELETON	KEGG	216	21	52	3.05e-06	0.00013858
MSIGDB.C2.CP___KEGG_DILATED_CARDIOMYOPATHY	KEGG	92	13	38	3.06e-06	0.00013891
GO:0060048=cardiac muscle contraction	GO	75	10	31	3.17e-06	0.00014356
GO:0006887=exocytosis	GO	315	27	71	3.33e-06	0.00015041
GO:0060977=coronary vasculature morphogenesis	GO	8	2	9	3.44e-06	0.00015435
MSIGDB.C2.CP___BIOCARTA_KREB_PATHWAY	BIOCARTA	8	1	7	3.47e-06	0.00015574
MSIGDB.C2.CP___BIOCARTA_ATRBRCA_PATHWAY	BIOCARTA	21	5	14	3.72e-06	0.00016595
GO:0003169=coronary vein morphogenesis	GO	2	1	6	3.85e-06	0.0001708
GO:0000902=cell morphogenesis	GO	1063	80	196	3.96e-06	0.0001753
MSIGDB.C2.CP___BIOCARTA_HDAC_PATHWAY	BIOCARTA	32	6	16	4.17e-06	0.00018393
GO:2000653=regulation of genetic imprinting	GO	3	1	5	4.2e-06	0.00018472
GO:0055008=cardiac muscle tissue morphogenesis	GO	53	6	27	4.47e-06	0.00019585
GO:0070087=chromo shadow domain binding	GO	7	2	9	4.81e-06	0.00020918
GO:0006790=sulfur compound metabolic process	GO	258	6	52	4.95e-06	0.00021507
GO:0003241=growth involved in heart morphogenesis	GO	3	1	6	5.02e-06	0.00021735
GO:0005583=fibrillar collagen trimer	GO	13	5	13	5.03e-06	0.0002174
GO:0005859=muscle myosin complex	GO	18	4	12	5.2e-06	0.00022412
MSIGDB.C2.CP___BIOCARTA_IGF1R_PATHWAY	BIOCARTA	23	5	14	5.24e-06	0.00022544
GO:0006259=DNA metabolic process	GO	991	48	141	5.49e-06	0.00023476
GO:0005518=collagen binding	GO	61	10	24	5.49e-06	0.00023476
GO:0060402=calcium ion transport into cytosol	GO	102	12	31	5.58e-06	0.0002375
GO:0043009=chordate embryonic development	GO	594	45	120	5.65e-06	0.00023993
GO:0007409=axonogenesis	GO	538	46	119	5.66e-06	0.00023995
GO:0006816=calcium ion transport	GO	292	25	64	5.76e-06	0.00024357
GO:0001701=in utero embryonic development	GO	360	30	82	5.79e-06	0.00024443
GO:0043235=receptor complex	GO	267	28	68	5.97e-06	0.00025133
GO:0048667=cell morphogenesis involved in neuron differentiation	GO	602	51	131	6.04e-06	0.00025398
GO:0060401=cytosolic calcium ion transport	GO	103	12	31	6.24e-06	0.00026174
GO:0006812=cation transport	GO	806	54	132	6.46e-06	0.00027024
GO:0030326=embryonic limb morphogenesis	GO	123	12	36	6.57e-06	0.00027329
GO:0003273=cell migration involved in endocardial cushion formation	GO	3	1	6	6.67e-06	0.00027682
GO:0048562=embryonic organ morphogenesis	GO	273	22	61	6.78e-06	0.00028054
MSIGDB.C2.CP___KEGG_HYPERTROPHIC_CARDIOMYOPATHY_HCM	KEGG	85	12	35	6.85e-06	0.00028252
GO:0045132=meiotic chromosome segregation	GO	22	4	12	6.86e-06	0.00028252
GO:2001234=negative regulation of apoptotic signaling pathway	GO	166	7	38	7.18e-06	0.00029472
GO:0043620=regulation of DNA-templated transcription in response to stress	GO	43	6	18	7.41e-06	0.00030274
GO:0009792=embryo development ending in birth or egg hatching	GO	600	45	120	7.58e-06	0.00030873
GO:0051653=spindle localization	GO	26	4	15	7.69e-06	0.0003116
MSIGDB.C2.CP___BIOCARTA_HCMV_PATHWAY	BIOCARTA	17	5	12	7.84e-06	0.00031719
GO:0004180=carboxypeptidase activity	GO	37	6	14	8.66e-06	0.00034623
GO:0048699=generation of neurons	GO	1221	90	219	8.9e-06	0.00035499
GO:0003219=cardiac right ventricle formation	GO	4	1	6	9.43e-06	0.00037315
GO:0070649=formin-nucleated actin cable assembly	GO	3	1	6	9.45e-06	0.00037315
GO:0002684=positive regulation of immune system process	GO	802	44	103	9.49e-06	0.00037399
GO:1902263=apoptotic process involved in embryonic digit morphogenesis	GO	3	1	6	9.85e-06	0.00038657
GO:0061418=regulation of transcription from RNA polymerase II promoter in response to hypoxia	GO	28	4	14	9.93e-06	0.00038883
GO:0006336=DNA replication-independent nucleosome assembly	GO	34	5	14	9.99e-06	0.00039032
GO:0042383=sarcolemma	GO	96	13	32	1.03e-05	0.00040032
MSIGDB.C2.CP___KEGG_NOTCH_SIGNALING_PATHWAY	KEGG	47	7	20	1.04e-05	0.00040244
GO:0046581=intercellular canaliculus	GO	8	4	9	1.05e-05	0.00040739
GO:0048812=neuron projection morphogenesis	GO	613	51	131	1.07e-05	0.00041282
GO:0060948=cardiac vascular smooth muscle cell development	GO	3	1	6	1.11e-05	0.0004256
GO:0022008=neurogenesis	GO	1296	95	230	1.12e-05	0.00042855
GO:0043276=anoikis	GO	24	3	13	1.14e-05	0.00043388
GO:0060271=cilium morphogenesis	GO	142	15	37	1.2e-05	0.00045481
GO:0060379=cardiac muscle cell myoblast differentiation	GO	11	3	10	1.22e-05	0.00045853
GO:0002437=inflammatory response to antigenic stimulus	GO	35	5	14	1.22e-05	0.00045853
GO:0045618=positive regulation of keratinocyte differentiation	GO	10	2	9	1.23e-05	0.00046187
GO:0051209=release of sequestered calcium ion into cytosol	GO	76	10	25	1.25e-05	0.00046692
GO:0051282=regulation of sequestering of calcium ion	GO	76	10	25	1.25e-05	0.00046692
GO:0070208=protein heterotrimerization	GO	11	3	9	1.26e-05	0.00047186
GO:1902495=transmembrane transporter complex	GO	286	27	65	1.32e-05	0.00049046
GO:0051279=regulation of release of sequestered calcium ion into cytosol	GO	51	7	19	1.43e-05	0.00053033
GO:0001708=cell fate specification	GO	81	8	22	1.48e-05	0.00054512
GO:0051020=GTPase binding	GO	189	21	52	1.51e-05	0.00055358
GO:0072358=cardiovascular system development	GO	840	60	158	1.56e-05	0.00057048
GO:0008282=ATP-sensitive potassium channel complex	GO	3	2	5	1.63e-05	0.00058846
GO:0032116=SMC loading complex	GO	2	1	5	1.65e-05	0.00059237
GO:0007155=cell adhesion	GO	1027	76	187	1.67e-05	0.0005977
GO:0060982=coronary artery morphogenesis	GO	4	1	6	1.7e-05	0.00060658
GO:0061419=positive regulation of transcription from RNA polymerase II promoter in response to hypoxia	GO	3	1	6	1.79e-05	0.00063531
GO:0001819=positive regulation of cytokine production	GO	271	23	50	1.79e-05	0.00063628
GO:0003007=heart morphogenesis	GO	195	17	53	1.81e-05	0.00064118
GO:0043618=regulation of transcription from RNA polymerase II promoter in response to stress	GO	38	5	16	1.81e-05	0.00064118
GO:0030833=regulation of actin filament polymerization	GO	111	10	29	1.83e-05	0.00064411
GO:0006811=ion transport	GO	1252	80	189	1.91e-05	0.00066521
GO:0042789=mRNA transcription from RNA polymerase II promoter	GO	13	4	9	1.93e-05	0.00067355
GO:0005737=cytoplasm	GO	9806	454	1120	1.94e-05	0.00067514
GO:0008092=cytoskeletal protein binding	GO	739	57	149	1.96e-05	0.00067881
GO:0005643=nuclear pore	GO	67	10	23	2e-05	0.00068813
GO:0040038=polar body extrusion after meiotic divisions	GO	4	1	6	2e-05	0.00068813
GO:0005049=nuclear export signal receptor activity	GO	3	2	5	2.03e-05	0.00069887
GO:0003180=aortic valve morphogenesis	GO	5	1	6	2.08e-05	0.00071401
GO:2001236=regulation of extrinsic apoptotic signaling pathway	GO	158	7	38	2.21e-05	0.00075409
GO:0005635=nuclear envelope	GO	343	29	68	2.24e-05	0.00076231
MSIGDB.C2.CP___KEGG_ARRHYTHMOGENIC_RIGHT_VENTRICULAR_CARDIOMYOPATHY_ARVC	KEGG	76	11	28	2.37e-05	0.00080221
GO:0030182=neuron differentiation	GO	1126	82	202	2.39e-05	0.00080623
GO:0006915=apoptotic process	GO	1694	85	231	2.44e-05	0.00082352
GO:0097035=regulation of membrane lipid distribution	GO	23	6	14	2.57e-05	0.0008588
GO:0046533=negative regulation of photoreceptor cell differentiation	GO	4	1	6	2.63e-05	0.00087787
GO:0034314=Arp2/3 complex-mediated actin nucleation	GO	20	3	9	2.69e-05	0.00089534
GO:0019899=enzyme binding	GO	1253	86	208	2.76e-05	0.00091455
GO:0003208=cardiac ventricle morphogenesis	GO	61	6	21	2.89e-05	0.00094739
GO:0003198=epithelial to mesenchymal transition involved in endocardial cushion formation	GO	9	2	8	2.93e-05	0.00095895
GO:0048711=positive regulation of astrocyte differentiation	GO	10	2	8	2.96e-05	0.00096838
GO:0002320=lymphoid progenitor cell differentiation	GO	18	3	11	3.03e-05	0.00098665
GO:0071944=cell periphery	GO	4798	248	580	3.09e-05	0.00100027
GO:0012501=programmed cell death	GO	1712	86	233	3.15e-05	0.0010205
GO:0033993=response to lipid	GO	641	25	97	3.18e-05	0.0010257
GO:0005886=plasma membrane	GO	4698	243	568	3.24e-05	0.00103991
GO:0005887=integral component of plasma membrane	GO	1275	84	192	3.36e-05	0.00107385
GO:0002682=regulation of immune system process	GO	1237	64	152	3.44e-05	0.00109859
GO:0016529=sarcoplasmic reticulum	GO	56	9	23	3.47e-05	0.00110582
GO:0017048=Rho GTPase binding	GO	62	9	24	3.47e-05	0.00110582
GO:0002328=pro-B cell differentiation	GO	10	2	9	3.5e-05	0.00111321
GO:0036294=cellular response to decreased oxygen levels	GO	100	9	28	3.59e-05	0.00113788
GO:0097084=vascular smooth muscle cell development	GO	6	1	6	3.62e-05	0.00114479
GO:0010832=negative regulation of myotube differentiation	GO	9	2	8	3.64e-05	0.00114562
MSIGDB.C2.CP___BIOCARTA_ACE2_PATHWAY	BIOCARTA	13	5	10	3.65e-05	0.00114594
GO:0003222=ventricular trabecula myocardium morphogenesis	GO	9	2	8	3.79e-05	0.00117481
GO:0005515=protein binding	GO	8338	391	1009	3.79e-05	0.00117481
GO:0060173=limb development	GO	158	14	41	3.79e-05	0.00117481
GO:0032993=protein-DNA complex	GO	287	13	49	3.79e-05	0.00117481
GO:0017016=Ras GTPase binding	GO	161	18	45	3.8e-05	0.00117481
GO:0008219=cell death	GO	1937	100	266	3.8e-05	0.00117481
GO:0017076=purine nucleotide binding	GO	1927	124	297	3.83e-05	0.001178
GO:0048644=muscle organ morphogenesis	GO	66	6	27	3.83e-05	0.001178
GO:0046872=metal ion binding	GO	4124	205	549	3.95e-05	0.00121059
GO:0045606=positive regulation of epidermal cell differentiation	GO	15	2	9	4.02e-05	0.00123116
GO:0060039=pericardium development	GO	17	3	12	4.08e-05	0.00124654
GO:0007386=compartment pattern specification	GO	5	1	6	4.22e-05	0.00128569
GO:0007399=nervous system development	GO	1925	127	312	4.25e-05	0.00129433
GO:0016265=death	GO	1941	100	266	4.37e-05	0.00132644
GO:0032633=interleukin-4 production	GO	27	4	12	4.91e-05	0.00147903
GO:0097191=extrinsic apoptotic signaling pathway	GO	224	11	46	4.98e-05	0.00149481
GO:0035108=limb morphogenesis	GO	144	13	39	5.01e-05	0.00150094
GO:0016192=vesicle-mediated transport	GO	1197	67	176	5.18e-05	0.00154694
MSIGDB.C2.CP___BIOCARTA_NKCELLS_PATHWAY	BIOCARTA	20	3	9	5.19e-05	0.00154895
GO:0071907=determination of digestive tract left/right asymmetry	GO	7	3	7	5.52e-05	0.00164185
GO:0055085=transmembrane transport	GO	980	66	158	5.57e-05	0.00165504
GO:0006461=protein complex assembly	GO	1062	58	150	5.66e-05	0.00167491
GO:0001882=nucleoside binding	GO	1890	121	290	5.67e-05	0.00167491
GO:0019827=stem cell maintenance	GO	112	12	32	5.78e-05	0.00170126
GO:2000370=positive regulation of clathrin-mediated endocytosis	GO	3	1	5	5.8e-05	0.00170451
GO:0016079=synaptic vesicle exocytosis	GO	35	6	16	5.92e-05	0.0017353
GO:0005875=microtubule associated complex	GO	136	18	43	6.01e-05	0.00175911
GO:0072148=epithelial cell fate commitment	GO	17	3	10	6.15e-05	0.00179385
GO:0010522=regulation of calcium ion transport into cytosol	GO	68	8	21	6.34e-05	0.00184174
GO:0032421=stereocilium bundle	GO	34	6	16	6.36e-05	0.00184358
GO:0031226=intrinsic component of plasma membrane	GO	1327	86	197	6.38e-05	0.00184756
GO:0030027=lamellipodium	GO	139	15	41	6.41e-05	0.00185165
GO:0007015=actin filament organization	GO	257	20	60	6.69e-05	0.00192762
MSIGDB.C2.CP___BIOCARTA_BCELLSURVIVAL_PATHWAY	BIOCARTA	16	3	10	6.75e-05	0.00194265
MSIGDB.C2.CP___BIOCARTA_PLATELETAPP_PATHWAY	BIOCARTA	14	5	10	7.13e-05	0.00203924
MSIGDB.C2.CP___KEGG_FC_GAMMA_R_MEDIATED_PHAGOCYTOSIS	KEGG	97	9	27	7.22e-05	0.0020604
GO:0032549=ribonucleoside binding	GO	1880	120	288	7.37e-05	0.00208898
GO:0031674=I band	GO	112	14	41	7.46e-05	0.00210951
GO:0001568=blood vessel development	GO	535	41	101	7.46e-05	0.00210951
GO:0001778=plasma membrane repair	GO	8	4	9	7.53e-05	0.00212523
GO:0005198=structural molecule activity	GO	648	37	95	7.76e-05	0.00218966
GO:0030020=extracellular matrix structural constituent conferring tensile strength	GO	6	2	7	7.84e-05	0.00220827
GO:0003181=atrioventricular valve morphogenesis	GO	10	2	8	7.85e-05	0.00220827
GO:0032391=photoreceptor connecting cilium	GO	24	5	12	8.07e-05	0.00226658
GO:0036112=medium-chain fatty-acyl-CoA metabolic process	GO	3	2	4	8.09e-05	0.00226876
GO:0003184=pulmonary valve morphogenesis	GO	9	2	8	8.25e-05	0.0023028
GO:0060326=cell chemotaxis	GO	188	15	35	8.47e-05	0.00235353
MSIGDB.C2.CP___BIOCARTA_HER2_PATHWAY	BIOCARTA	22	5	13	8.49e-05	0.00235353
GO:0061010=gall bladder development	GO	3	1	5	8.5e-05	0.00235353
GO:0043560=insulin receptor substrate binding	GO	13	3	10	8.68e-05	0.00239531
GO:0005262=calcium channel activity	GO	106	13	36	8.7e-05	0.00239709
GO:0072372=primary cilium	GO	131	15	34	8.8e-05	0.00242221
MSIGDB.C2.CP___BIOCARTA_SALMONELLA_PATHWAY	BIOCARTA	13	2	7	9e-05	0.00247396
GO:0015276=ligand-gated ion channel activity	GO	144	14	36	9.08e-05	0.00249279
GO:0007269=neurotransmitter secretion	GO	106	11	29	9.1e-05	0.00249279
GO:0016262=protein N-acetylglucosaminyltransferase activity	GO	3	1	4	9.13e-05	0.00249765
GO:0005587=collagen type IV trimer	GO	6	4	8	9.15e-05	0.00249765
MSIGDB.C2.CP___BIOCARTA_INTRINSIC_PATHWAY	BIOCARTA	23	6	12	9.25e-05	0.00251751
GO:0017162=aryl hydrocarbon receptor binding	GO	3	2	5	9.48e-05	0.00257317
GO:0097190=apoptotic signaling pathway	GO	581	31	94	9.76e-05	0.00262718
GO:0050776=regulation of immune response	GO	885	47	108	9.92e-05	0.00266733
MSIGDB.C2.CP___BIOCARTA_IGF1_PATHWAY	BIOCARTA	21	4	12	0.00010017	0.00268532
GO:0043623=cellular protein complex assembly	GO	369	25	65	0.00010685	0.00283993
MSIGDB.C2.CP___BIOCARTA_PS1_PATHWAY	BIOCARTA	14	3	10	0.00010735	0.00284633
GO:0043069=negative regulation of programmed cell death	GO	682	42	102	0.00010962	0.00289876
GO:0051295=establishment of meiotic spindle localization	GO	5	1	6	0.00011127	0.00293045
GO:0008324=cation transmembrane transporter activity	GO	605	45	103	0.00011363	0.0029847
GO:0003272=endocardial cushion formation	GO	12	2	8	0.00011409	0.00299263
GO:0030041=actin filament polymerization	GO	116	10	28	0.00011649	0.00304326
GO:0051291=protein heterooligomerization	GO	81	8	22	0.00011899	0.00309626
GO:0030054=cell junction	GO	823	63	149	0.00011945	0.00310402
GO:0050839=cell adhesion molecule binding	GO	158	18	42	0.00011973	0.00310719
GO:0060976=coronary vasculature development	GO	14	2	9	0.00012036	0.00311952
GO:0005522=profilin binding	GO	8	2	8	0.00012079	0.00312655
GO:0014896=muscle hypertrophy	GO	40	5	22	0.00012191	0.00315133
GO:0005975=carbohydrate metabolic process	GO	866	35	128	0.0001226	0.00316499
GO:0005938=cell cortex	GO	215	18	49	0.00012312	0.00317417
GO:0031497=chromatin assembly	GO	147	9	22	0.00012409	0.00319484
GO:0014904=myotube cell development	GO	49	7	19	0.00012769	0.00327528
GO:0046873=metal ion transmembrane transporter activity	GO	396	34	81	0.00013664	0.00348142
GO:0042592=homeostatic process	GO	1255	65	181	0.00013781	0.00350207
GO:0004672=protein kinase activity	GO	613	46	119	0.000138	0.00350223
GO:0071456=cellular response to hypoxia	GO	98	8	26	0.00013917	0.00352281
GO:0010001=glial cell differentiation	GO	161	15	38	0.00014364	0.00362667
GO:0017157=regulation of exocytosis	GO	97	10	27	0.00014476	0.00364894
GO:0050982=detection of mechanical stimulus	GO	38	6	22	0.00015261	0.0038283
GO:0017156=calcium ion-dependent exocytosis	GO	59	6	18	0.0001548	0.00387346
GO:0032411=positive regulation of transporter activity	GO	46	6	18	0.00015841	0.00395365
GO:0016787=hydrolase activity	GO	2489	141	312	0.00015899	0.003963
GO:0061038=uterus morphogenesis	GO	4	1	5	0.00016068	0.00400005
MSIGDB.C2.CP___KEGG_VIRAL_MYOCARDITIS	KEGG	73	7	21	0.00016135	0.00401162
GO:0003143=embryonic heart tube morphogenesis	GO	60	6	20	0.00016315	0.00404605
GO:0005215=transporter activity	GO	1223	75	174	0.00016438	0.00407133
GO:0019838=growth factor binding	GO	117	13	32	0.00016683	0.00412691
GO:0031514=motile cilium	GO	68	7	15	0.00016981	0.00418465
GO:0016528=sarcoplasm	GO	62	9	23	0.00017541	0.00430083
GO:0046427=positive regulation of JAK-STAT cascade	GO	59	6	16	0.000179	0.00436698
GO:0008237=metallopeptidase activity	GO	188	18	39	0.00018183	0.00442128
MSIGDB.C2.CP___BIOCARTA_NFAT_PATHWAY	BIOCARTA	56	6	17	0.0001819	0.00442128
GO:1901533=negative regulation of hematopoietic progenitor cell differentiation	GO	10	1	6	0.00018478	0.00447943
GO:0032481=positive regulation of type I interferon production	GO	75	9	20	0.0001851	0.00447943
GO:0006996=organelle organization	GO	2659	143	363	0.00018521	0.00447943
GO:0017022=myosin binding	GO	35	8	17	0.00018712	0.00451992
GO:0002317=plasma cell differentiation	GO	3	1	4	0.000191	0.00459677
GO:0003171=atrioventricular valve development	GO	12	2	8	0.00019172	0.00460835
GO:0016460=myosin II complex	GO	25	4	12	0.00019279	0.00462835
GO:0016477=cell migration	GO	981	66	158	0.00019495	0.00467453
GO:0043066=negative regulation of apoptotic process	GO	673	41	99	0.0001955	0.00467796
GO:0032495=response to muramyl dipeptide	GO	12	2	8	0.00020179	0.00482074
GO:0072376=protein activation cascade	GO	199	8	17	0.00020785	0.00495944
GO:0005589=collagen type VI trimer	GO	3	1	5	0.00020814	0.00496029
GO:0033206=meiotic cytokinesis	GO	6	1	6	0.00021279	0.00506504
GO:0061024=membrane organization	GO	766	48	113	0.00021451	0.00509339
GO:0071438=invadopodium membrane	GO	3	2	4	0.00021481	0.00509435
GO:0000904=cell morphogenesis involved in differentiation	GO	768	57	144	0.00021665	0.00513188
GO:0070206=protein trimerization	GO	36	4	12	0.00021698	0.00513332
GO:0030097=hemopoiesis	GO	594	39	93	0.00021945	0.00518549
GO:0048747=muscle fiber development	GO	67	8	27	0.00021995	0.00519117
GO:0006335=DNA replication-dependent nucleosome assembly	GO	10	3	6	0.00022988	0.00540586
GO:0000910=cytokinesis	GO	125	12	31	0.00023752	0.00556549
GO:0008235=metalloexopeptidase activity	GO	39	5	12	0.00023834	0.00557804
GO:0005604=basement membrane	GO	95	14	34	0.00024049	0.00562159
GO:0019752=carboxylic acid metabolic process	GO	926	33	115	0.00024165	0.00564184
GO:2000021=regulation of ion homeostasis	GO	150	14	34	0.00024283	0.00566284
GO:0045171=intercellular bridge	GO	35	5	11	0.0002519	0.00584631
GO:0007507=heart development	GO	425	31	90	0.00025486	0.00590105
GO:0050974=detection of mechanical stimulus involved in sensory perception	GO	24	4	12	0.00025753	0.00594882
GO:0031334=positive regulation of protein complex assembly	GO	123	9	26	0.00026024	0.00599006
GO:0010575=positive regulation vascular endothelial growth factor production	GO	22	5	11	0.00026237	0.00601781
GO:0005739=mitochondrion	GO	1576	56	166	0.00026687	0.00611384
MSIGDB.C2.CP___BIOCARTA_EPHA4_PATHWAY	BIOCARTA	10	3	7	0.00026798	0.00612493
MSIGDB.C2.CP___KEGG_CARDIAC_MUSCLE_CONTRACTION	KEGG	80	7	18	0.00027147	0.00619744
GO:0010033=response to organic substance	GO	2273	107	299	0.00027248	0.0062132
GO:0008015=blood circulation	GO	385	28	71	0.00027357	0.00623088
GO:0007059=chromosome segregation	GO	162	13	39	0.00027692	0.00629976
GO:0032463=negative regulation of protein homooligomerization	GO	6	2	5	0.00027915	0.00633579
MSIGDB.C2.CP___BIOCARTA_BAD_PATHWAY	BIOCARTA	26	4	12	0.0002802	0.00634497
GO:0048729=tissue morphogenesis	GO	518	38	100	0.00028245	0.0063885
GO:0060956=endocardial cell differentiation	GO	6	1	6	0.00028311	0.00638852
MSIGDB.C2.CP___BIOCARTA_AMI_PATHWAY	BIOCARTA	20	5	10	0.0002931	0.00659124
GO:0014902=myotube differentiation	GO	93	11	28	0.00029696	0.00667029
GO:0043113=receptor clustering	GO	28	5	13	0.0002994	0.00671752
GO:0005911=cell-cell junction	GO	313	26	66	0.00030225	0.00676593
GO:0006952=defense response	GO	1555	73	171	0.00030339	0.006777
GO:0060047=heart contraction	GO	160	14	40	0.00030668	0.00684157
GO:0070182=DNA polymerase binding	GO	6	2	5	0.0003096	0.00688314
GO:0032781=positive regulation of ATPase activity	GO	25	3	10	0.00031291	0.00694073
GO:0071420=cellular response to histamine	GO	3	1	4	0.00031446	0.00696732
MSIGDB.C2.CP___BIOCARTA_ARF_PATHWAY	BIOCARTA	17	3	9	0.00032034	0.00708123
GO:0048741=skeletal muscle fiber development	GO	47	6	17	0.00032095	0.00708123
GO:0007368=determination of left/right symmetry	GO	94	9	26	0.00032241	0.00710319
GO:1901894=regulation of calcium-transporting ATPase activity	GO	3	1	5	0.00033503	0.00735429
GO:2001016=positive regulation of skeletal muscle cell differentiation	GO	5	2	5	0.00033552	0.00735429
MSIGDB.C2.CP___BIOCARTA_NGF_PATHWAY	BIOCARTA	18	3	9	0.00033582	0.00735429
GO:0006974=cellular response to DNA damage stimulus	GO	713	42	102	0.00033681	0.00736241
MSIGDB.C2.CP___BIOCARTA_IL7_PATHWAY	BIOCARTA	17	3	10	0.00033864	0.00739417
GO:0007009=plasma membrane organization	GO	161	17	39	0.00035451	0.00769758
GO:0090051=negative regulation of cell migration involved in sprouting angiogenesis	GO	7	1	6	0.00035556	0.00771176
GO:0031714=C5a anaphylatoxin chemotactic receptor binding	GO	2	2	4	0.00035914	0.00777221
GO:0005640=nuclear outer membrane	GO	24	3	12	0.00035993	0.00778059
GO:0045296=cadherin binding	GO	27	6	13	0.00036261	0.00782126
GO:0050922=negative regulation of chemotaxis	GO	26	4	12	0.00036658	0.00788953
GO:0002520=immune system development	GO	671	43	101	0.00036987	0.00795166
GO:0010332=response to gamma radiation	GO	43	5	15	0.00037627	0.00807131
GO:0060548=negative regulation of cell death	GO	721	43	104	0.00037962	0.00811656
GO:2000016=negative regulation of determination of dorsal identity	GO	1	1	2	0.00038552	0.00822473
GO:0047485=protein N-terminus binding	GO	90	9	23	0.00039392	0.00838564
GO:0042110=T cell activation	GO	390	27	61	0.00039483	0.00838662
GO:0015075=ion transmembrane transporter activity	GO	796	55	125	0.00040461	0.00856646
GO:0086064=cell communication by electrical coupling involved in cardiac conduction	GO	13	3	9	0.00040685	0.00860456
GO:0005487=nucleocytoplasmic transporter activity	GO	13	3	8	0.0004128	0.00870225
GO:0001944=vasculature development	GO	561	41	101	0.00042113	0.00886815
GO:0044325=ion channel binding	GO	79	8	24	0.00042221	0.00888142
GO:1901094=negative regulation of protein homotetramerization	GO	2	1	3	0.0004304	0.00901166
GO:0030018=Z disc	GO	97	12	36	0.0004304	0.00901166
GO:0042640=anagen	GO	12	2	8	0.00043233	0.00903594
GO:0035261=external genitalia morphogenesis	GO	2	1	5	0.00043452	0.00906233
GO:0071372=cellular response to follicle-stimulating hormone stimulus	GO	8	1	6	0.00043921	0.00914069
GO:0004181=metallocarboxypeptidase activity	GO	24	4	9	0.00044592	0.00927039
GO:0003344=pericardium morphogenesis	GO	5	1	6	0.0004496	0.00933694
GO:0010574=regulation of vascular endothelial growth factor production	GO	26	5	11	0.00045829	0.00949727
GO:0030049=muscle filament sliding	GO	39	6	19	0.00046086	0.00952885
GO:0000790=nuclear chromatin	GO	201	17	39	0.00046128	0.00952885
GO:0006334=nucleosome assembly	GO	133	7	18	0.00046455	0.00958633
MSIGDB.C2.CP___KEGG_PHENYLALANINE_METABOLISM	KEGG	18	3	7	0.00048175	0.00987858
GO:0042921=glucocorticoid receptor signaling pathway	GO	12	3	8	0.00048609	0.00995728
GO:0003266=regulation of secondary heart field cardioblast proliferation	GO	9	1	6	0.00049511	0.0101102
GO:0042626=ATPase activity, coupled to transmembrane movement of substances	GO	104	12	27	0.00049652	0.0101284
GO:0032405=MutLalpha complex binding	GO	6	1	5	0.00050571	0.0102944
GO:0045087=innate immune response	GO	958	48	113	0.00050878	0.0103461
GO:0097060=synaptic membrane	GO	232	23	53	0.00051634	0.0104883
GO:0051154=negative regulation of striated muscle cell differentiation	GO	17	2	8	0.00052139	0.0105553
GO:0005220=inositol 1,4,5-trisphosphate-sensitive calcium-release channel activity	GO	3	2	6	0.00053035	0.0106984
GO:0006813=potassium ion transport	GO	149	14	34	0.00053049	0.0106984
GO:0050954=sensory perception of mechanical stimulus	GO	143	12	35	0.00053138	0.0107053
GO:0008236=serine-type peptidase activity	GO	185	12	27	0.00053721	0.0108006
GO:0016820=hydrolase activity, acting on acid anhydrides, catalyzing transmembrane movement of substances	GO	107	12	27	0.00056091	0.0111667
GO:0072044=collecting duct development	GO	12	2	8	0.00056114	0.0111667
GO:0043492=ATPase activity, coupled to movement of substances	GO	105	12	27	0.00057647	0.0114485
GO:0009790=embryo development	GO	966	63	160	0.00057963	0.0114996
GO:0045955=negative regulation of calcium ion-dependent exocytosis	GO	7	1	6	0.00059721	0.0117515
GO:0061371=determination of heart left/right asymmetry	GO	56	6	17	0.00059774	0.0117515
GO:0097150=neuronal stem cell maintenance	GO	11	2	8	0.00060068	0.0117975
MSIGDB.C2.CP___BIOCARTA_VEGF_PATHWAY	BIOCARTA	29	4	12	0.0006025	0.011821
GO:0034707=chloride channel complex	GO	49	6	14	0.00060847	0.0119027
GO:0005332=gamma-aminobutyric acid:sodium symporter activity	GO	4	2	4	0.00061576	0.0120091
GO:0005579=membrane attack complex	GO	7	2	5	0.0006166	0.0120135
GO:0051775=response to redox state	GO	11	2	7	0.00063325	0.0122693
MSIGDB.C2.CP___BIOCARTA_CLASSIC_PATHWAY	BIOCARTA	14	3	7	0.00063349	0.0122693
GO:0070889=platelet alpha granule organization	GO	2	1	3	0.00064813	0.012511
GO:0086069=bundle of His cell to Purkinje myocyte communication	GO	8	3	7	0.00064917	0.012511
GO:0050790=regulation of catalytic activity	GO	1756	100	242	0.00065382	0.0125882
GO:0060947=cardiac vascular smooth muscle cell differentiation	GO	7	1	6	0.00066961	0.0128541
MSIGDB.C2.CP___BIOCARTA_RAS_PATHWAY	BIOCARTA	23	3	9	0.00067044	0.012855
GO:0071313=cellular response to caffeine	GO	7	2	8	0.00067648	0.0129352
GO:0030295=protein kinase activator activity	GO	44	5	13	0.00068506	0.0130736
GO:0030595=leukocyte chemotaxis	GO	135	12	25	0.00068968	0.0131491
GO:0007010=cytoskeleton organization	GO	899	62	156	0.00069921	0.0132917
GO:0008340=determination of adult lifespan	GO	12	4	8	0.00071706	0.0135975
GO:0002003=angiotensin maturation	GO	12	3	6	0.00071754	0.0135975
GO:0003203=endocardial cushion morphogenesis	GO	17	2	8	0.00071947	0.0135975
GO:0001832=blastocyst growth	GO	18	4	9	0.00075135	0.0141453
GO:0038093=Fc receptor signaling pathway	GO	353	17	46	0.00075271	0.0141574
GO:0032479=regulation of type I interferon production	GO	106	11	24	0.00075501	0.014187
GO:0055086=nucleobase-containing small molecule metabolic process	GO	1236	57	168	0.00075722	0.0142147
GO:0071230=cellular response to amino acid stimulus	GO	43	5	14	0.00076204	0.0142916
GO:0006957=complement activation, alternative pathway	GO	14	3	7	0.0007686	0.0143862
GO:0007517=muscle organ development	GO	334	24	69	0.00076905	0.0143862
GO:0051592=response to calcium ion	GO	98	8	28	0.00076929	0.0143862
GO:0060452=positive regulation of cardiac muscle contraction	GO	5	1	5	0.00077367	0.0144378
GO:0032535=regulation of cellular component size	GO	222	18	47	0.00077397	0.0144378
GO:0008156=negative regulation of DNA replication	GO	38	5	13	0.00077658	0.0144671
GO:0022857=transmembrane transporter activity	GO	936	60	138	0.00078048	0.0145259
GO:0031065=positive regulation of histone deacetylation	GO	9	2	7	0.00078191	0.0145386
GO:0045595=regulation of cell differentiation	GO	1228	75	181	0.00079185	0.0146677
GO:0004177=aminopeptidase activity	GO	35	5	11	0.00083657	0.0154521
GO:0022843=voltage-gated cation channel activity	GO	146	17	37	0.00083912	0.0154845
GO:0007528=neuromuscular junction development	GO	40	7	16	0.00084182	0.0155196
GO:1900169=regulation of glucocorticoid mediated signaling pathway	GO	1	1	4	0.00085076	0.0156549
GO:0043229=intracellular organelle	GO	11233	486	1222	0.00085812	0.0157754
GO:0070679=inositol 1,4,5 trisphosphate binding	GO	7	2	6	0.00086711	0.0158933
GO:0045616=regulation of keratinocyte differentiation	GO	23	2	9	0.00086755	0.0158933
GO:0097155=fasciculation of sensory neuron axon	GO	3	2	5	0.00087664	0.0160106
GO:0009117=nucleotide metabolic process	GO	1180	54	162	0.00088214	0.0160809
GO:0035767=endothelial cell chemotaxis	GO	15	2	8	0.00089245	0.0161933
GO:0061337=cardiac conduction	GO	42	6	16	0.00090444	0.0163502
GO:2000378=negative regulation of reactive oxygen species metabolic process	GO	15	3	6	0.00092513	0.0166627
GO:0048710=regulation of astrocyte differentiation	GO	24	3	10	0.00092813	0.0167012
GO:0043583=ear development	GO	193	15	42	0.00093766	0.0168417
GO:0045662=negative regulation of myoblast differentiation	GO	13	2	8	0.00093951	0.0168524
GO:0031513=nonmotile primary cilium	GO	106	11	25	0.00094013	0.0168524
GO:0010573=vascular endothelial growth factor production	GO	28	5	11	0.00094085	0.0168524
GO:0060674=placenta blood vessel development	GO	31	5	12	0.00097351	0.017359
GO:0043588=skin development	GO	320	23	57	0.00097357	0.017359
GO:0072012=glomerulus vasculature development	GO	20	2	9	0.00097929	0.0174451
GO:0032606=type I interferon production	GO	108	11	24	0.00099405	0.0176744
MSIGDB.C2.CP___BIOCARTA_VITCB_PATHWAY	BIOCARTA	11	4	8	0.00099488	0.0176744
GO:0071479=cellular response to ionizing radiation	GO	47	4	14	0.00099659	0.0176815
GO:0009897=external side of plasma membrane	GO	214	17	40	0.00099709	0.0176815
GO:0048471=perinuclear region of cytoplasm	GO	534	38	85	0.00100441	0.0177834
GO:0034088=maintenance of mitotic sister chromatid cohesion	GO	6	1	5	0.00100499	0.0177834
GO:0009611=response to wounding	GO	1177	69	162	0.00100731	0.0177983
GO:0051208=sequestering of calcium ion	GO	35	5	13	0.00101251	0.0178577
GO:0005548=phospholipid transporter activity	GO	36	6	14	0.0010135	0.0178591
GO:0006959=humoral immune response	GO	279	9	23	0.00101649	0.0178823
MSIGDB.C2.CP___BIOCARTA_LECTIN_PATHWAY	BIOCARTA	12	3	7	0.0010203	0.0179144
GO:0031252=cell leading edge	GO	305	24	66	0.00102976	0.0180158
GO:0048790=maintenance of presynaptic active zone structure	GO	1	1	2	0.00103404	0.0180744
MSIGDB.C2.CP___BIOCARTA_IGF1MTOR_PATHWAY	BIOCARTA	20	3	10	0.00105813	0.0184296
GO:0042633=hair cycle	GO	96	9	25	0.00106079	0.0184431
GO:0030031=cell projection assembly	GO	251	20	49	0.00106449	0.0184909
GO:0045494=photoreceptor cell maintenance	GO	26	5	13	0.00108915	0.0188857
GO:0015616=DNA translocase activity	GO	2	1	4	0.00109917	0.0189774
GO:0001525=angiogenesis	GO	385	27	68	0.00111821	0.0192699
GO:0005596=collagen type XIV trimer	GO	1	1	3	0.00113014	0.0194582
GO:0032970=regulation of actin filament-based process	GO	266	20	54	0.00114578	0.0196929
MSIGDB.C2.CP___BIOCARTA_AKT_PATHWAY	BIOCARTA	22	3	9	0.00114913	0.0197332
GO:0048496=maintenance of organ identity	GO	5	3	7	0.00115023	0.0197347
GO:0032403=protein complex binding	GO	759	51	128	0.00115851	0.0198446
GO:0051168=nuclear export	GO	137	11	28	0.00115878	0.0198446
GO:0010107=potassium ion import	GO	7	2	5	0.00116551	0.0199269
MSIGDB.C2.CP___BIOCARTA_AGR_PATHWAY	BIOCARTA	36	6	14	0.00118897	0.020257
GO:0043254=regulation of protein complex assembly	GO	235	16	42	0.00119021	0.0202606
GO:2000737=negative regulation of stem cell differentiation	GO	9	1	6	0.0011939	0.0203056
GO:0022839=ion gated channel activity	GO	37	5	12	0.00119729	0.0203456
GO:0009628=response to abiotic stimulus	GO	944	53	141	0.00122348	0.0207725
GO:0005507=copper ion binding	GO	52	5	12	0.00122704	0.020815
GO:0072017=distal tubule development	GO	12	2	8	0.00122869	0.0208248
GO:0036003=positive regulation of transcription from RNA polymerase II promoter in response to stress	GO	9	1	6	0.00123793	0.0209633
GO:0007389=pattern specification process	GO	451	31	76	0.00124071	0.0209921
GO:0007219=Notch signaling pathway	GO	159	14	34	0.00124384	0.0210088
GO:0035050=embryonic heart tube development	GO	73	6	20	0.00125486	0.0211766
GO:0015085=calcium ion transmembrane transporter activity	GO	125	13	36	0.00126008	0.0212463
GO:0086005=ventricular cardiac muscle cell action potential	GO	19	3	10	0.00126838	0.0213678
GO:0060316=positive regulation of ryanodine-sensitive calcium-release channel activity	GO	10	2	7	0.00130824	0.0219555
GO:0006810=transport	GO	3953	197	479	0.00131376	0.0219996
GO:2000601=positive regulation of Arp2/3 complex-mediated actin nucleation	GO	7	1	5	0.00134903	0.0224938
GO:0004674=protein serine/threonine kinase activity	GO	450	33	89	0.00137796	0.0228961
MSIGDB.C2.CP___BIOCARTA_PPARA_PATHWAY	BIOCARTA	58	6	18	0.00139896	0.0231682
GO:0034474=U2 snRNA 3'-end processing	GO	1	1	3	0.00140286	0.0232132
GO:0000785=chromatin	GO	353	25	54	0.0014244	0.0235097
GO:0035372=protein localization to microtubule	GO	8	2	6	0.00142956	0.0235642
GO:0033700=phospholipid efflux	GO	10	2	5	0.00143234	0.023581
GO:0022890=inorganic cation transmembrane transporter activity	GO	494	34	81	0.00145312	0.023863
GO:0086023=adrenergic receptor signaling pathway involved in heart process	GO	3	1	5	0.0014573	0.0239115
GO:0042503=tyrosine phosphorylation of Stat3 protein	GO	36	5	10	0.00150094	0.0244836
GO:0016573=histone acetylation	GO	121	11	27	0.00150563	0.0245396
MSIGDB.C2.CP___BIOCARTA_FCER1_PATHWAY	BIOCARTA	41	5	13	0.0015143	0.0246604
MSIGDB.C2.CP___BIOCARTA_CTLA4_PATHWAY	BIOCARTA	21	2	7	0.00153491	0.0249256
GO:0032038=myosin II heavy chain binding	GO	2	1	2	0.00153821	0.0249457
GO:0016485=protein processing	GO	558	35	76	0.00154303	0.0250031
GO:0045332=phospholipid translocation	GO	13	4	9	0.00154761	0.0250325
GO:0072711=cellular response to hydroxyurea	GO	3	1	4	0.00161312	0.0259207
MSIGDB.C2.CP___BIOCARTA_TFF_PATHWAY	BIOCARTA	21	3	9	0.00161424	0.0259207
GO:0018393=internal peptidyl-lysine acetylation	GO	124	11	27	0.00162203	0.0260031
MSIGDB.C2.CP___BIOCARTA_PITX2_PATHWAY	BIOCARTA	15	3	9	0.00163125	0.026108
GO:0042391=regulation of membrane potential	GO	319	25	62	0.00163928	0.0261846
GO:0010880=regulation of release of sequestered calcium ion into cytosol by sarcoplasmic reticulum	GO	24	4	11	0.00165065	0.0263108
GO:0005151=interleukin-1, Type II receptor binding	GO	2	1	3	0.00165849	0.0264141
GO:0000812=Swr1 complex	GO	8	2	6	0.00167617	0.0266524
MSIGDB.C2.CP___BIOCARTA_G2_PATHWAY	BIOCARTA	24	3	10	0.00167907	0.0266767
GO:0016316=phosphatidylinositol-3,4-bisphosphate 4-phosphatase activity	GO	2	1	3	0.00168913	0.0267929
GO:0030056=hemidesmosome	GO	9	3	8	0.00171232	0.0271169
GO:0034599=cellular response to oxidative stress	GO	152	13	27	0.00171483	0.0271346
GO:0005138=interleukin-6 receptor binding	GO	6	2	5	0.0017235	0.0271838
GO:0032414=positive regulation of ion transmembrane transporter activity	GO	39	5	15	0.00172638	0.0272071
GO:0007129=synapsis	GO	33	4	9	0.00173702	0.0273529
GO:0001696=gastric acid secretion	GO	12	2	5	0.0017732	0.0278105
GO:0048598=embryonic morphogenesis	GO	531	35	90	0.00180048	0.028148
GO:0048863=stem cell differentiation	GO	306	23	56	0.00180369	0.0281756
MSIGDB.C2.CP___BIOCARTA_TRKA_PATHWAY	BIOCARTA	12	2	7	0.00183898	0.0286582
GO:0005615=extracellular space	GO	1207	54	125	0.00185622	0.028879
GO:0035258=steroid hormone receptor binding	GO	66	8	19	0.00188523	0.029205
GO:0010954=positive regulation of protein processing	GO	90	9	20	0.00188737	0.029205
GO:0046886=positive regulation of hormone biosynthetic process	GO	9	2	6	0.00188752	0.029205
GO:0033077=T cell differentiation in thymus	GO	71	8	18	0.00188953	0.029213
GO:0032730=positive regulation of interleukin-1 alpha production	GO	4	1	3	0.00191425	0.0295483
GO:0071870=cellular response to catecholamine stimulus	GO	16	2	8	0.00193416	0.0297856
GO:0030858=positive regulation of epithelial cell differentiation	GO	42	4	13	0.00194173	0.0298546
GO:0006306=DNA methylation	GO	55	5	15	0.00194717	0.0298799
GO:0071460=cellular response to cell-matrix adhesion	GO	2	1	3	0.00195056	0.0298799
GO:0019209=kinase activator activity	GO	50	5	13	0.00199104	0.0303905
GO:0046209=nitric oxide metabolic process	GO	69	6	17	0.00199213	0.0303905
GO:0090312=positive regulation of protein deacetylation	GO	13	2	7	0.00201678	0.0307186
GO:0016773=phosphotransferase activity, alcohol group as acceptor	GO	732	49	127	0.00205458	0.0312214
GO:0051648=vesicle localization	GO	153	12	33	0.00208583	0.031647
MSIGDB.C2.CP___BIOCARTA_EDG1_PATHWAY	BIOCARTA	27	4	11	0.00209313	0.0317331
MSIGDB.C2.CP___BIOCARTA_GH_PATHWAY	BIOCARTA	28	4	11	0.00209963	0.0317823
GO:0043462=regulation of ATPase activity	GO	37	3	10	0.002102	0.0317936
GO:0032433=filopodium tip	GO	8	2	6	0.00210672	0.0318403
GO:0045177=apical part of cell	GO	314	25	58	0.00212855	0.032071
GO:0009725=response to hormone	GO	749	24	105	0.00213325	0.0321171
GO:0060002=plus-end directed microfilament motor activity	GO	2	1	4	0.00215423	0.0323305
GO:0016561=protein import into peroxisome matrix, translocation	GO	3	1	3	0.0021557	0.0323305
GO:0018095=protein polyglutamylation	GO	7	1	4	0.00216051	0.0323779
GO:0009986=cell surface	GO	547	39	87	0.00216525	0.032424
GO:0097440=apical dendrite	GO	5	2	4	0.00216726	0.0324293
GO:0032407=MutSalpha complex binding	GO	11	1	5	0.00218066	0.03259
GO:0048715=negative regulation of oligodendrocyte differentiation	GO	11	1	6	0.00221667	0.0330126
GO:0012505=endomembrane system	GO	3288	175	407	0.00222003	0.0330126
GO:0051028=mRNA transport	GO	135	11	26	0.00222558	0.0330126
GO:0022018=lateral ganglionic eminence cell proliferation	GO	1	1	3	0.00222821	0.0330126
GO:0060366=lambdoid suture morphogenesis	GO	1	1	3	0.00222821	0.0330126
GO:0060367=sagittal suture morphogenesis	GO	1	1	3	0.00222821	0.0330126
GO:0060873=anterior semicircular canal development	GO	1	1	3	0.00222821	0.0330126
GO:0060875=lateral semicircular canal development	GO	1	1	3	0.00222821	0.0330126
GO:0085029=extracellular matrix assembly	GO	16	2	8	0.00223429	0.0330776
GO:0070245=positive regulation of thymocyte apoptotic process	GO	6	2	4	0.00224292	0.0331803
GO:0050900=leukocyte migration	GO	292	21	46	0.00227	0.0335048
GO:0035469=determination of pancreatic left/right asymmetry	GO	5	2	4	0.00228002	0.033602
GO:0007077=mitotic nuclear envelope disassembly	GO	37	5	12	0.00229583	0.033784
GO:0050863=regulation of T cell activation	GO	252	16	38	0.00229802	0.0337907
GO:0071481=cellular response to X-ray	GO	7	1	5	0.00232481	0.0341076
MSIGDB.C2.CP___BIOCARTA_RAC1_PATHWAY	BIOCARTA	23	4	10	0.00233126	0.0341767
GO:0001775=cell activation	GO	846	51	118	0.00236693	0.034544
GO:0007398=ectoderm development	GO	22	4	8	0.00238872	0.0347933
GO:0051788=response to misfolded protein	GO	8	2	5	0.00238935	0.0347933
GO:0006475=internal protein amino acid acetylation	GO	130	11	27	0.00240314	0.0349091
GO:0046966=thyroid hormone receptor binding	GO	27	4	11	0.00240444	0.0349091
GO:0048704=embryonic skeletal system morphogenesis	GO	92	6	21	0.00242483	0.0351529
MSIGDB.C2.CP___KEGG_GNRH_SIGNALING_PATHWAY	KEGG	101	11	25	0.00242951	0.0351836
GO:0051604=protein maturation	GO	571	35	76	0.00243235	0.0351836
GO:0021631=optic nerve morphogenesis	GO	6	2	5	0.00244459	0.035331
GO:0042623=ATPase activity, coupled	GO	295	24	55	0.00246082	0.0354903
GO:0007509=mesoderm migration involved in gastrulation	GO	6	2	4	0.00246943	0.0355881
GO:0030168=platelet activation	GO	230	17	47	0.00247181	0.0355963
GO:0031295=T cell costimulation	GO	77	5	15	0.0024768	0.0356418
MSIGDB.C2.CP___KEGG_ALDOSTERONE_REGULATED_SODIUM_REABSORPTION	KEGG	42	5	14	0.00249595	0.0358383
GO:0035116=embryonic hindlimb morphogenesis	GO	31	3	11	0.00250005	0.0358708
GO:0022891=substrate-specific transmembrane transporter activity	GO	854	55	125	0.0025384	0.0363409
GO:0001666=response to hypoxia	GO	239	15	44	0.00254873	0.0364409
GO:0007168=receptor guanylyl cyclase signaling pathway	GO	11	2	5	0.00254911	0.0364409
GO:0002326=B cell lineage commitment	GO	5	2	5	0.0025816	0.0368515
GO:0061087=positive regulation of histone H3-K27 methylation	GO	5	1	4	0.00258963	0.0369391
GO:0044324=regulation of transcription involved in anterior/posterior axis specification	GO	2	1	2	0.00261459	0.0372136
GO:0006958=complement activation, classical pathway	GO	161	4	9	0.00263565	0.0374316
GO:0035914=skeletal muscle cell differentiation	GO	56	5	15	0.00266647	0.0377868
MSIGDB.C2.CP___BIOCARTA_GRANULOCYTES_PATHWAY	BIOCARTA	14	3	6	0.00272843	0.038581
GO:0010881=regulation of cardiac muscle contraction by regulation of the release of sequestered calcium ion	GO	18	3	9	0.00275774	0.0389673
GO:0002011=morphogenesis of an epithelial sheet	GO	36	4	13	0.0027671	0.039043
GO:2000270=negative regulation of fibroblast apoptotic process	GO	9	1	5	0.00278987	0.0393075
GO:0090129=positive regulation of synapse maturation	GO	10	2	7	0.00280576	0.0393895
GO:0060627=regulation of vesicle-mediated transport	GO	266	19	48	0.00281157	0.0394427
GO:0007154=cell communication	GO	5356	267	644	0.00281771	0.0395005
GO:0051015=actin filament binding	GO	85	9	29	0.00284882	0.0398794
GO:0060317=cardiac epithelial to mesenchymal transition	GO	20	2	8	0.00287717	0.0402187
GO:0005622=intracellular	GO	13105	562	1393	0.00289784	0.0404208
MSIGDB.C2.CP___KEGG_CHEMOKINE_SIGNALING_PATHWAY	KEGG	190	12	32	0.00292452	0.0407639
GO:0045989=positive regulation of striated muscle contraction	GO	8	1	5	0.00293528	0.0408847
GO:0004713=protein tyrosine kinase activity	GO	148	15	38	0.00294624	0.040979
GO:0005513=detection of calcium ion	GO	14	2	7	0.0029619	0.041147
GO:0036092=phosphatidylinositol-3-phosphate biosynthetic process	GO	10	2	7	0.00296297	0.041147
GO:0000070=mitotic sister chromatid segregation	GO	56	5	20	0.00296584	0.041147
GO:0005594=collagen type IX trimer	GO	3	1	3	0.00296751	0.041147
MSIGDB.C2.CP___KEGG_GLYCINE_SERINE_AND_THREONINE_METABOLISM	KEGG	31	3	8	0.00301334	0.0415995
GO:0030836=positive regulation of actin filament depolymerization	GO	8	2	5	0.00302602	0.0417321
GO:0051258=protein polymerization	GO	175	11	30	0.00302822	0.0417331
GO:0021800=cerebral cortex tangential migration	GO	5	2	5	0.00304498	0.041905
MSIGDB.C2.CP___BIOCARTA_INSULIN_PATHWAY	BIOCARTA	22	3	9	0.00306234	0.0421142
GO:0033554=cellular response to stress	GO	1401	78	181	0.00307746	0.0422183
GO:0072558=NLRP1 inflammasome complex	GO	4	1	3	0.0031136	0.0425794
GO:0048557=embryonic digestive tract morphogenesis	GO	20	2	8	0.00314039	0.0428858
GO:0042517=positive regulation of tyrosine phosphorylation of Stat3 protein	GO	27	4	8	0.00315495	0.0430545
GO:0006897=endocytosis	GO	591	30	78	0.00319014	0.0434134
GO:1901214=regulation of neuron death	GO	199	16	38	0.00320674	0.043609
GO:0035374=chondroitin sulfate binding	GO	3	2	4	0.00322095	0.0437547
GO:0002523=leukocyte migration involved in inflammatory response	GO	7	2	4	0.00323812	0.0439135
GO:0046831=regulation of RNA export from nucleus	GO	9	2	6	0.00330016	0.0446
GO:0030048=actin filament-based movement	GO	73	8	26	0.00331004	0.0446421
GO:0005227=calcium activated cation channel activity	GO	26	4	9	0.00336807	0.0452363
GO:0023052=signaling	GO	5277	264	635	0.00337946	0.0452582
GO:0002009=morphogenesis of an epithelium	GO	417	30	76	0.00338187	0.0452582
GO:0033989=3alpha,7alpha,12alpha-trihydroxy-5beta-cholest-24-enoyl-CoA hydratase activity	GO	1	1	2	0.00338359	0.0452582
GO:0036111=very long-chain fatty-acyl-CoA metabolic process	GO	1	1	2	0.00338359	0.0452582
GO:0044594=17-beta-hydroxysteroid dehydrogenase (NAD+) activity	GO	1	1	2	0.00338359	0.0452582
GO:0001833=inner cell mass cell proliferation	GO	13	3	7	0.00339989	0.045414
GO:0008281=sulfonylurea receptor activity	GO	2	1	3	0.00344077	0.0459148
GO:0036033=mediator complex binding	GO	4	1	5	0.00344208	0.0459148
GO:0070997=neuron death	GO	231	18	42	0.00346376	0.0461724
GO:0007030=Golgi organization	GO	52	7	18	0.00349121	0.0464118
MSIGDB.C2.CP___BIOCARTA_COMP_PATHWAY	BIOCARTA	19	3	7	0.00349888	0.0464821
GO:0031045=dense core granule	GO	10	3	6	0.00350217	0.0464941
GO:0051081=nuclear envelope disassembly	GO	39	5	12	0.00351321	0.0465702
GO:0005544=calcium-dependent phospholipid binding	GO	34	4	10	0.00351505	0.0465702
MSIGDB.C2.CP___KEGG_PROGESTERONE_MEDIATED_OOCYTE_MATURATION	KEGG	86	8	21	0.00353299	0.0467762
GO:0044281=small molecule metabolic process	GO	2929	127	337	0.00355419	0.0470156
GO:0006942=regulation of striated muscle contraction	GO	76	8	20	0.00355588	0.0470156
GO:0050910=detection of mechanical stimulus involved in sensory perception of sound	GO	15	3	8	0.00357146	0.0471896
GO:0014706=striated muscle tissue development	GO	308	22	61	0.00358477	0.0473335
GO:0060831=smoothened signaling pathway involved in dorsal/ventral neural tube patterning	GO	8	2	6	0.00364272	0.0480338
GO:0030141=secretory granule	GO	291	20	42	0.00365397	0.0481497
MSIGDB.C2.CP___BIOCARTA_CXCR4_PATHWAY	BIOCARTA	24	3	9	0.00366133	0.0482141
GO:0048845=venous blood vessel morphogenesis	GO	9	1	6	0.00366636	0.0482257
GO:0051495=positive regulation of cytoskeleton organization	GO	136	9	26	0.00366915	0.0482257
MSIGDB.C2.CP___BIOCARTA_ACTINY_PATHWAY	BIOCARTA	20	2	7	0.00367209	0.0482257
GO:1901532=regulation of hematopoietic progenitor cell differentiation	GO	26	2	8	0.00368111	0.0483118
GO:0043621=protein self-association	GO	38	4	17	0.0037751	0.0492778
GO:0017081=chloride channel regulator activity	GO	9	2	6	0.00377741	0.0492778
GO:0042384=cilium assembly	GO	109	11	24	0.00378753	0.0493439
GO:0001505=regulation of neurotransmitter levels	GO	148	12	31	0.00384541	0.04986
GO:0040018=positive regulation of multicellular organism growth	GO	33	4	11	0.0038549	0.049889
GO:0048565=digestive tract development	GO	118	8	26	0.00387361	0.0500784
GO:0005283=sodium:amino acid symporter activity	GO	10	3	6	0.00387719	0.0500784
GO:0003211=cardiac ventricle formation	GO	11	1	6	0.00394625	0.0508276
GO:0031253=cell projection membrane	GO	248	19	48	0.00394815	0.0508276
GO:0061005=cell differentiation involved in kidney development	GO	44	4	13	0.00396306	0.050985
GO:0044255=cellular lipid metabolic process	GO	900	34	117	0.00397089	0.0510292
GO:0070986=left/right axis specification	GO	9	1	6	0.00397172	0.0510292
GO:0051018=protein kinase A binding	GO	35	4	13	0.00397884	0.0510749
GO:0060177=regulation of angiotensin metabolic process	GO	14	3	6	0.00398051	0.0510749
GO:0007601=visual perception	GO	201	14	37	0.00399635	0.05121
GO:0050916=sensory perception of sweet taste	GO	6	1	4	0.00400148	0.05121
GO:0030234=enzyme regulator activity	GO	873	49	115	0.00400152	0.05121
GO:0008307=structural constituent of muscle	GO	41	6	19	0.00402876	0.0513233
MSIGDB.C2.CP___BIOCARTA_GLEEVEC_PATHWAY	BIOCARTA	23	3	9	0.00404043	0.0514385
GO:0007165=signal transduction	GO	4756	235	567	0.00406359	0.0516661
GO:0005158=insulin receptor binding	GO	28	5	12	0.00407336	0.0517565
GO:0008483=transaminase activity	GO	23	3	7	0.00408563	0.0518783
GO:0006836=neurotransmitter transport	GO	142	12	31	0.00408825	0.0518783
GO:0032956=regulation of actin cytoskeleton organization	GO	225	17	44	0.00410178	0.0519916
GO:0060304=regulation of phosphatidylinositol dephosphorylation	GO	1	1	2	0.0041079	0.0520262
GO:0001190=RNA polymerase II transcription factor binding transcription factor activity involved in positive regulation of transcription	GO	39	4	13	0.00411425	0.052073
MSIGDB.C2.CP___KEGG_AMYOTROPHIC_LATERAL_SCLEROSIS_ALS	KEGG	53	7	14	0.00413051	0.0522111
GO:0034237=protein kinase A regulatory subunit binding	GO	10	2	7	0.00417845	0.0527148
GO:0031965=nuclear membrane	GO	227	17	42	0.0041873	0.0527584
GO:0008233=peptidase activity	GO	645	36	79	0.00419917	0.0528738
GO:0070613=regulation of protein processing	GO	464	29	63	0.00420581	0.052911
GO:0022824=transmitter-gated ion channel activity	GO	4	1	3	0.00422375	0.0530807
GO:0070603=SWI/SNF superfamily-type complex	GO	70	8	19	0.00425477	0.0534158
GO:0051764=actin crosslink formation	GO	4	2	4	0.00433058	0.0542141
GO:0006956=complement activation	GO	178	5	11	0.00433832	0.0542762
MSIGDB.C2.CP___KEGG_ALANINE_ASPARTATE_AND_GLUTAMATE_METABOLISM	KEGG	32	4	9	0.00435397	0.0543983
GO:0043619=regulation of transcription from RNA polymerase II promoter in response to oxidative stress	GO	7	2	5	0.00437288	0.0545689
GO:0060711=labyrinthine layer development	GO	47	5	13	0.00439841	0.0547825
GO:0032460=negative regulation of protein oligomerization	GO	9	2	5	0.00440725	0.0548227
GO:0075732=viral penetration into host nucleus	GO	2	1	3	0.0044233	0.054914
GO:0008239=dipeptidyl-peptidase activity	GO	11	2	5	0.00442775	0.054914
GO:0021915=neural tube development	GO	148	13	34	0.00442822	0.054914
GO:0030705=cytoskeleton-dependent intracellular transport	GO	86	8	20	0.00444517	0.0550491
GO:0001649=osteoblast differentiation	GO	189	13	36	0.00447958	0.0554401
GO:0007163=establishment or maintenance of cell polarity	GO	124	13	32	0.00450218	0.0556142
GO:0004252=serine-type endopeptidase activity	GO	163	10	21	0.00460297	0.0565965
MSIGDB.C2.CP___BIOCARTA_EGF_PATHWAY	BIOCARTA	31	4	11	0.00460487	0.0565965
GO:0048821=erythrocyte development	GO	25	3	8	0.0046505	0.0570497
GO:0005955=calcineurin complex	GO	4	2	4	0.00465998	0.0571301
GO:0042135=neurotransmitter catabolic process	GO	9	2	5	0.00466388	0.057142
GO:0015269=calcium-activated potassium channel activity	GO	17	3	7	0.00471148	0.057579
GO:0009258=10-formyltetrahydrofolate catabolic process	GO	2	1	3	0.00475137	0.0578152
GO:0016155=formyltetrahydrofolate dehydrogenase activity	GO	2	1	3	0.00475137	0.0578152
GO:0009582=detection of abiotic stimulus	GO	176	12	37	0.00476338	0.0578955
MSIGDB.C2.CP___BIOCARTA_GCR_PATHWAY	BIOCARTA	22	2	7	0.00476389	0.0578955
GO:0000226=microtubule cytoskeleton organization	GO	328	25	57	0.00478894	0.0581638
GO:0001816=cytokine production	GO	527	32	71	0.00481484	0.0584057
MSIGDB.C2.CP___KEGG_SMALL_CELL_LUNG_CANCER	KEGG	84	10	23	0.00483759	0.0586453
GO:0005244=voltage-gated ion channel activity	GO	186	18	39	0.00484984	0.0587573
MSIGDB.C2.CP___KEGG_TYROSINE_METABOLISM	KEGG	42	4	9	0.00486924	0.0588438
GO:0071805=potassium ion transmembrane transport	GO	78	8	19	0.00487203	0.0588438
MSIGDB.C2.CP___BIOCARTA_MET_PATHWAY	BIOCARTA	37	4	12	0.00490608	0.0591454
GO:0007260=tyrosine phosphorylation of STAT protein	GO	59	6	12	0.00491331	0.0591961
GO:0009888=tissue development	GO	1478	89	210	0.0049419	0.0594651
GO:0030335=positive regulation of cell migration	GO	275	19	47	0.00497311	0.0597323
GO:0010882=regulation of cardiac muscle contraction by calcium ion signaling	GO	19	3	9	0.00497989	0.0597771
GO:0051346=negative regulation of hydrolase activity	GO	285	19	43	0.00498673	0.0598031
GO:0050953=sensory perception of light stimulus	GO	204	14	37	0.00498861	0.0598031
GO:0051146=striated muscle cell differentiation	GO	212	17	48	0.00503829	0.0602191
GO:0043200=response to amino acid	GO	84	7	18	0.00504782	0.0602314
GO:0015672=monovalent inorganic cation transport	GO	372	24	57	0.00504857	0.0602314
GO:0031581=hemidesmosome assembly	GO	12	3	8	0.00507937	0.060562
GO:0014808=release of sequestered calcium ion into cytosol by sarcoplasmic reticulum	GO	27	4	11	0.00510732	0.060821
GO:0002042=cell migration involved in sprouting angiogenesis	GO	29	3	10	0.00512145	0.0608821
GO:0032354=response to follicle-stimulating hormone	GO	11	1	6	0.00516015	0.0612263
GO:0051238=sequestering of metal ion	GO	46	5	13	0.00516415	0.0612365
GO:0003081=regulation of systemic arterial blood pressure by renin-angiotensin	GO	26	4	8	0.0051826	0.0613437
GO:0042692=muscle cell differentiation	GO	291	21	60	0.0051908	0.0613664
GO:0043968=histone H2A acetylation	GO	12	2	6	0.0052014	0.0614545
GO:0090292=nuclear matrix anchoring at nuclear membrane	GO	3	1	5	0.00522139	0.0616534
GO:0048489=synaptic vesicle transport	GO	72	7	18	0.00523285	0.0617514
GO:0071321=cellular response to cGMP	GO	6	2	5	0.00530752	0.0625193
GO:0070242=thymocyte apoptotic process	GO	20	3	7	0.00531162	0.06253
GO:0035564=regulation of kidney size	GO	5	2	4	0.00537092	0.0631519
GO:0010485=H4 histone acetyltransferase activity	GO	14	2	6	0.00538676	0.0633
GO:0010035=response to inorganic substance	GO	363	20	55	0.00540055	0.063424
GO:0007166=cell surface receptor signaling pathway	GO	2795	136	344	0.00544462	0.0638265
GO:0050146=nucleoside phosphotransferase activity	GO	1	1	2	0.00549945	0.064392
GO:0006403=RNA localization	GO	160	12	28	0.00551995	0.0645671
GO:0006508=proteolysis	GO	982	57	124	0.00556896	0.0649723
GO:0043589=skin morphogenesis	GO	41	4	12	0.00557598	0.0650154
GO:0071910=determination of liver left/right asymmetry	GO	6	2	4	0.00559418	0.0651888
GO:0005614=interstitial matrix	GO	15	3	7	0.0056069	0.0652979
GO:0000125=PCAF complex	GO	6	1	4	0.00564405	0.0656044
GO:0010259=multicellular organismal aging	GO	29	5	10	0.00564664	0.0656044
MSIGDB.C2.CP___KEGG_COMPLEMENT_AND_COAGULATION_CASCADES	KEGG	69	7	15	0.00568181	0.0658956
GO:0060429=epithelium development	GO	824	53	125	0.00569143	0.0659458
GO:0030216=keratinocyte differentiation	GO	112	7	20	0.00571673	0.0661003
GO:0050663=cytokine secretion	GO	110	7	19	0.00571977	0.0661003
GO:0009612=response to mechanical stimulus	GO	171	13	37	0.00573285	0.0662124
GO:0016175=superoxide-generating NADPH oxidase activity	GO	10	2	4	0.00573769	0.0662292
GO:0006110=regulation of glycolytic process	GO	23	3	9	0.00575825	0.0663489
GO:1902078=positive regulation of lateral motor column neuron migration	GO	1	1	3	0.0057715	0.0664624
GO:0030997=regulation of centriole-centriole cohesion	GO	2	1	3	0.0057838	0.0665648
GO:0042531=positive regulation of tyrosine phosphorylation of STAT protein	GO	46	5	10	0.00591767	0.0678656
GO:0035051=cardiocyte differentiation	GO	104	8	28	0.00593914	0.0680297
GO:0048514=blood vessel morphogenesis	GO	466	31	77	0.00594242	0.0680297
GO:0060740=prostate gland epithelium morphogenesis	GO	31	3	11	0.00596608	0.0682356
GO:0016934=extracellular-glycine-gated chloride channel activity	GO	4	1	3	0.00596738	0.0682356
MSIGDB.C2.CP___BIOCARTA_GSK3_PATHWAY	BIOCARTA	27	3	9	0.00599232	0.0684807
MSIGDB.C2.CP___KEGG_FC_EPSILON_RI_SIGNALING_PATHWAY	KEGG	79	7	17	0.00600752	0.0686143
GO:0002768=immune response-regulating cell surface receptor signaling pathway	GO	463	21	54	0.00601524	0.0686543
MSIGDB.C2.CP___BIOCARTA_PDGF_PATHWAY	BIOCARTA	32	4	11	0.00605269	0.0689563
GO:0007597=blood coagulation, intrinsic pathway	GO	19	3	6	0.00605512	0.0689563
GO:0050870=positive regulation of T cell activation	GO	183	11	28	0.00610434	0.0693552
MSIGDB.C2.CP___BIOCARTA_TPO_PATHWAY	BIOCARTA	24	3	9	0.00613083	0.0696157
GO:0032940=secretion by cell	GO	788	46	115	0.00618427	0.0701818
GO:2000452=regulation of CD8-positive, alpha-beta cytotoxic T cell extravasation	GO	2	1	2	0.00624126	0.0707875
GO:0010165=response to X-ray	GO	26	3	9	0.00625123	0.0708461
GO:0030507=spectrin binding	GO	21	4	10	0.00625369	0.0708461
GO:0070305=response to cGMP	GO	7	2	5	0.00626257	0.0708974
GO:0000987=core promoter proximal region sequence-specific DNA binding	GO	74	8	19	0.00629044	0.0711388
GO:0048730=epidermis morphogenesis	GO	33	3	10	0.00636006	0.07176
GO:0042098=T cell proliferation	GO	146	12	24	0.00638533	0.0719206
GO:0003207=cardiac chamber formation	GO	13	1	6	0.00644452	0.0723786
GO:0015842=synaptic vesicle amine transport	GO	2	1	2	0.00649486	0.0727767
GO:0052314=phytoalexin metabolic process	GO	2	1	2	0.00649486	0.0727767
GO:0055117=regulation of cardiac muscle contraction	GO	66	7	18	0.00655846	0.0733212
GO:0019835=cytolysis	GO	29	3	7	0.0065714	0.0734238
GO:0008305=integrin complex	GO	31	5	11	0.00665739	0.0742148
GO:0008076=voltage-gated potassium channel complex	GO	70	7	17	0.00666331	0.0742385
GO:0016234=inclusion body	GO	45	7	14	0.00666909	0.0742606
GO:0034644=cellular response to UV	GO	43	4	11	0.00681219	0.0756282
GO:0016922=ligand-dependent nuclear receptor binding	GO	20	4	9	0.00681469	0.0756282
GO:0030029=actin filament-based process	GO	529	36	96	0.00681799	0.0756282
MSIGDB.C2.CP___BIOCARTA_CTCF_PATHWAY	BIOCARTA	23	3	9	0.006819	0.0756282
GO:0007413=axonal fasciculation	GO	18	4	9	0.00685315	0.0759207
GO:0034451=centriolar satellite	GO	15	3	7	0.00688513	0.0761528
GO:0051606=detection of stimulus	GO	295	15	46	0.00688579	0.0761528
GO:2000680=regulation of rubidium ion transport	GO	2	1	3	0.00692669	0.0765619
MSIGDB.C2.CP___BIOCARTA_RARRXR_PATHWAY	BIOCARTA	15	3	7	0.00702682	0.0773623
GO:0015914=phospholipid transport	GO	43	5	12	0.00704454	0.0774701
GO:0010389=regulation of G2/M transition of mitotic cell cycle	GO	27	5	9	0.00705918	0.0775097
GO:0045604=regulation of epidermal cell differentiation	GO	37	2	9	0.00706401	0.0775097
GO:0090128=regulation of synapse maturation	GO	12	2	7	0.00709744	0.0778328
GO:0048589=developmental growth	GO	305	21	56	0.00711313	0.0779611
GO:0031095=platelet dense tubular network membrane	GO	9	2	6	0.007122	0.0780147
GO:0034705=potassium channel complex	GO	71	7	17	0.00716425	0.0783513
GO:0043967=histone H4 acetylation	GO	51	5	13	0.00722204	0.0786658
GO:0031088=platelet dense granule membrane	GO	5	2	4	0.00722573	0.0786658
GO:0000422=mitochondrion degradation	GO	10	2	4	0.00723894	0.078722
GO:0045321=leukocyte activation	GO	630	38	82	0.00730251	0.0792866
GO:0050877=neurological system process	GO	853	47	120	0.00731115	0.0792866
GO:0046636=negative regulation of alpha-beta T cell activation	GO	19	3	7	0.00733096	0.0793511
GO:0048663=neuron fate commitment	GO	67	4	14	0.00734119	0.0793511
GO:0021650=vestibulocochlear nerve formation	GO	1	1	2	0.00734146	0.0793511
GO:0061360=optic chiasma development	GO	1	1	2	0.00734146	0.0793511
GO:2000597=positive regulation of optic nerve formation	GO	1	1	2	0.00734146	0.0793511
GO:0000146=microfilament motor activity	GO	21	4	11	0.00741503	0.0800135
GO:0071229=cellular response to acid	GO	139	10	27	0.00748842	0.080641
GO:0007605=sensory perception of sound	GO	132	10	29	0.00749209	0.080641
MSIGDB.C2.CP___KEGG_RENIN_ANGIOTENSIN_SYSTEM	KEGG	17	3	6	0.00753974	0.0810906
GO:0017158=regulation of calcium ion-dependent exocytosis	GO	32	3	10	0.00756681	0.0812476
GO:0042471=ear morphogenesis	GO	115	9	24	0.00758486	0.0813334
GO:0034635=glutathione transport	GO	2	1	2	0.00759002	0.0813334
GO:0005222=intracellular cAMP activated cation channel activity	GO	8	2	5	0.0076006	0.0813422
GO:1901216=positive regulation of neuron death	GO	48	5	12	0.00760946	0.0813925
GO:0006281=DNA repair	GO	436	25	61	0.00765796	0.0818217
GO:0060742=epithelial cell differentiation involved in prostate gland development	GO	12	1	6	0.00766669	0.0818702
GO:0045995=regulation of embryonic development	GO	92	7	21	0.00768483	0.0820191
GO:0048708=astrocyte differentiation	GO	47	4	13	0.00769329	0.0820198
GO:0005882=intermediate filament	GO	195	9	21	0.00771567	0.0821239
GO:0005913=cell-cell adherens junction	GO	47	7	16	0.00774195	0.0823222
GO:0005783=endoplasmic reticulum	GO	1412	71	171	0.00774488	0.0823222
GO:0031000=response to caffeine	GO	15	2	8	0.00774693	0.0823222
GO:0032998=Fc-epsilon receptor I complex	GO	2	1	2	0.00780004	0.082648
GO:0031430=M band	GO	19	3	14	0.00780296	0.082648
GO:0043995=histone acetyltransferase activity (H4-K5 specific)	GO	9	1	4	0.00783721	0.0828759
GO:0043996=histone acetyltransferase activity (H4-K8 specific)	GO	9	1	4	0.00783721	0.0828759
GO:0046972=histone acetyltransferase activity (H4-K16 specific)	GO	9	1	4	0.00783721	0.0828759
GO:0030171=voltage-gated proton channel activity	GO	2	1	2	0.00786001	0.0830272
GO:0035239=tube morphogenesis	GO	335	24	61	0.00793604	0.0837398
GO:0038083=peptidyl-tyrosine autophosphorylation	GO	8	2	5	0.00795302	0.0838284
GO:0032420=stereocilium	GO	25	4	10	0.00796715	0.0839321
GO:0051651=maintenance of location in cell	GO	118	11	26	0.00799986	0.0840954
GO:0002353=plasma kallikrein-kinin cascade	GO	2	1	2	0.00800908	0.0841018
GO:0002542=Factor XII activation	GO	2	1	2	0.00800908	0.0841018
GO:0004708=MAP kinase kinase activity	GO	17	4	7	0.00804688	0.0843628
GO:0061202=clathrin-sculpted gamma-aminobutyric acid transport vesicle membrane	GO	8	2	4	0.00806106	0.0844661
GO:0051303=establishment of chromosome localization	GO	23	2	7	0.00807416	0.0845127
GO:0070734=histone H3-K27 methylation	GO	9	2	5	0.00811231	0.0848212
GO:0033600=negative regulation of mammary gland epithelial cell proliferation	GO	5	2	4	0.00812672	0.0849264
GO:0060045=positive regulation of cardiac muscle cell proliferation	GO	20	2	8	0.00814817	0.085075
GO:0001076=RNA polymerase II transcription factor binding transcription factor activity	GO	110	10	25	0.00816345	0.0851736
GO:0005874=microtubule	GO	373	28	66	0.00821134	0.0855517
GO:0031994=insulin-like growth factor I binding	GO	7	2	5	0.00821194	0.0855517
GO:0031638=zymogen activation	GO	110	9	19	0.00821282	0.0855517
GO:0055001=muscle cell development	GO	136	11	35	0.00827285	0.0861261
GO:0034614=cellular response to reactive oxygen species	GO	91	8	16	0.00828601	0.0861763
GO:0021511=spinal cord patterning	GO	25	3	8	0.00837372	0.0869959
GO:0046425=regulation of JAK-STAT cascade	GO	97	6	16	0.00839321	0.087152
GO:0046777=protein autophosphorylation	GO	192	17	40	0.00844692	0.0875237
GO:0042379=chemokine receptor binding	GO	58	4	8	0.00851386	0.0881239
GO:0005267=potassium channel activity	GO	118	10	23	0.0085228	0.0881697
GO:0001159=core promoter proximal region DNA binding	GO	76	8	19	0.00854349	0.0883369
GO:0038024=cargo receptor activity	GO	65	6	15	0.00854842	0.0883412
GO:0002039=p53 binding	GO	55	7	14	0.00864869	0.089283
GO:0051272=positive regulation of cellular component movement	GO	287	19	47	0.00865944	0.0892996
GO:0007197=adenylate cyclase-inhibiting G-protein coupled acetylcholine receptor signaling pathway	GO	2	1	2	0.0087697	0.0902462
GO:0060314=regulation of ryanodine-sensitive calcium-release channel activity	GO	25	3	9	0.0088403	0.0907337
GO:0001741=XY body	GO	12	1	5	0.00886355	0.0908672
MSIGDB.C2.CP___BIOCARTA_LAIR_PATHWAY	BIOCARTA	17	3	6	0.00887863	0.0908886
GO:0003215=cardiac right ventricle morphogenesis	GO	16	1	6	0.00889297	0.0909877
GO:0044782=cilium organization	GO	123	11	24	0.00893285	0.0912047
GO:0045202=synapse	GO	547	42	95	0.00901659	0.0918198
GO:0042733=embryonic digit morphogenesis	GO	55	4	14	0.00909348	0.0924102
GO:0051480=cytosolic calcium ion homeostasis	GO	219	14	37	0.00910249	0.0924536
GO:0010611=regulation of cardiac muscle hypertrophy	GO	23	3	9	0.00923289	0.0935836
GO:0000346=transcription export complex	GO	13	2	4	0.00931256	0.0942933
GO:0007029=endoplasmic reticulum organization	GO	31	4	10	0.00934627	0.0945856
GO:0010243=response to organonitrogen compound	GO	702	38	100	0.00936086	0.0946842
GO:0005623=cell	GO	15466	647	1574	0.009393	0.0949111
GO:0014883=transition between fast and slow fiber	GO	1	1	2	0.00940743	0.0949587
GO:0097094=craniofacial suture morphogenesis	GO	13	2	6	0.00947427	0.095584
GO:0031122=cytoplasmic microtubule organization	GO	23	4	9	0.00948053	0.0955978
GO:0030854=positive regulation of granulocyte differentiation	GO	9	1	4	0.00956663	0.0963665
GO:0002020=protease binding	GO	67	7	20	0.00958928	0.0964952
GO:0042734=presynaptic membrane	GO	54	7	16	0.00974714	0.0978821
GO:0048566=embryonic digestive tract development	GO	37	3	10	0.00975926	0.0979079
GO:0042060=wound healing	GO	648	42	101	0.00987118	0.0989244
MSIGDB.C2.CP___KEGG_RENAL_CELL_CARCINOMA	KEGG	70	6	17	0.00989347	0.0990639
GO:0005044=scavenger receptor activity	GO	49	5	11	0.00989963	0.0990639
GO:0034220=ion transmembrane transport	GO	594	38	93	0.00990123	0.0990639
GO:0003867=4-aminobutyrate transaminase activity	GO	1	1	2	0.00994306	0.0993391
GO:0045807=positive regulation of endocytosis	GO	80	7	17	0.00995869	0.0993936
GO:0043068=positive regulation of programmed cell death	GO	390	24	62	0.0099971	0.0996752
GO:0035267=NuA4 histone acetyltransferase complex	GO	15	2	6	0.0100258	0.0998591
GO:0002576=platelet degranulation	GO	87	8	22	0.0100996	0.100543
GO:1900273=positive regulation of long-term synaptic potentiation	GO	2	1	3	0.0101849	0.101238
GO:0016324=apical plasma membrane	GO	242	19	44	0.0102701	0.101927
GO:0004622=lysophospholipase activity	GO	14	2	5	0.010275	0.101927
GO:0003231=cardiac ventricle development	GO	93	6	21	0.0103132	0.102253
GO:0016926=protein desumoylation	GO	5	2	4	0.0103441	0.102456
GO:0042420=dopamine catabolic process	GO	4	1	3	0.0104235	0.103138
GO:0043063=intercellular bridge organization	GO	1	1	2	0.0104678	0.103432
GO:0070688=MLL5-L complex	GO	8	1	4	0.0105106	0.103736
GO:0045862=positive regulation of proteolysis	GO	77	7	16	0.0105622	0.104088
GO:0050658=RNA transport	GO	153	11	26	0.0106889	0.105125
GO:0051089=constitutive protein ectodomain proteolysis	GO	1	1	2	0.0108243	0.106271
GO:0097197=tetraspanin-enriched microdomain	GO	2	1	2	0.0108243	0.106271
GO:0031630=regulation of synaptic vesicle fusion to presynaptic membrane	GO	2	1	2	0.0108243	0.106271
GO:0006406=mRNA export from nucleus	GO	73	6	14	0.0108307	0.106271
GO:2001014=regulation of skeletal muscle cell differentiation	GO	12	2	5	0.0108439	0.106327
GO:0048477=oogenesis	GO	64	5	14	0.0108599	0.106351
GO:0060561=apoptotic process involved in morphogenesis	GO	27	2	8	0.0108613	0.106351
GO:0001890=placenta development	GO	143	11	27	0.0108626	0.106351
GO:0019778=APG12 activating enzyme activity	GO	1	1	2	0.0108938	0.106603
GO:0050681=androgen receptor binding	GO	38	5	11	0.0109074	0.106683
GO:0005916=fascia adherens	GO	13	3	7	0.0109212	0.106764
GO:0071371=cellular response to gonadotropin stimulus	GO	18	1	6	0.0109383	0.106791
GO:0017098=sulfonylurea receptor binding	GO	2	1	2	0.0109388	0.106791
MSIGDB.C2.CP___BIOCARTA_PTEN_PATHWAY	BIOCARTA	18	2	7	0.0109403	0.106791
GO:0002313=mature B cell differentiation involved in immune response	GO	8	1	4	0.011015	0.107466
GO:0030334=regulation of cell migration	GO	482	33	77	0.0110385	0.107588
GO:0031715=C5L2 anaphylatoxin chemotactic receptor binding	GO	1	1	2	0.0110993	0.108073
GO:0001503=ossification	GO	341	22	56	0.0111659	0.108614
GO:0009913=epidermal cell differentiation	GO	160	10	27	0.0113149	0.109735
GO:0048842=positive regulation of axon extension involved in axon guidance	GO	6	2	5	0.0113358	0.109883
MSIGDB.C2.CP___BIOCARTA_EIF4_PATHWAY	BIOCARTA	24	3	9	0.0113688	0.110094
MSIGDB.C2.CP___BIOCARTA_ERK5_PATHWAY	BIOCARTA	18	2	7	0.0113872	0.110217
GO:0007519=skeletal muscle tissue development	GO	165	13	32	0.0114364	0.110638
GO:0005085=guanyl-nucleotide exchange factor activity	GO	192	18	43	0.0115423	0.111486
MSIGDB.C2.CP___KEGG_ALZHEIMERS_DISEASE	KEGG	169	10	24	0.0115468	0.111486
GO:0007218=neuropeptide signaling pathway	GO	102	10	20	0.0115644	0.111561
GO:0090090=negative regulation of canonical Wnt signaling pathway	GO	85	7	19	0.0116089	0.111839
GO:0010715=regulation of extracellular matrix disassembly	GO	8	2	4	0.011612	0.111839
GO:0043649=dicarboxylic acid catabolic process	GO	15	2	5	0.0118084	0.113451
GO:0007259=JAK-STAT cascade	GO	112	8	20	0.0118444	0.113741
GO:0048638=regulation of developmental growth	GO	130	9	28	0.01192	0.114215
GO:0051050=positive regulation of transport	GO	596	36	85	0.011923	0.114215
GO:0051924=regulation of calcium ion transport	GO	160	11	28	0.012047	0.115121
GO:0030217=T cell differentiation	GO	177	14	30	0.0121297	0.115629
GO:0044030=regulation of DNA methylation	GO	13	1	5	0.0122043	0.116283
GO:0016307=phosphatidylinositol phosphate kinase activity	GO	16	2	7	0.0122585	0.116743
GO:0060830=ciliary receptor clustering involved in smoothened signaling pathway	GO	5	1	3	0.0122952	0.116978
GO:0002931=response to ischemia	GO	18	3	6	0.0123199	0.117156
GO:0005942=phosphatidylinositol 3-kinase complex	GO	14	2	7	0.0123482	0.117368
MSIGDB.C2.CP___KEGG_HUNTINGTONS_DISEASE	KEGG	185	12	25	0.0123728	0.117545
MSIGDB.C2.CP___KEGG_LONG_TERM_POTENTIATION	KEGG	70	8	19	0.0123877	0.117629
GO:0010760=negative regulation of macrophage chemotaxis	GO	1	1	2	0.012642	0.119753
GO:0086002=cardiac muscle cell action potential involved in contraction	GO	28	3	10	0.0127037	0.12022
GO:0030900=forebrain development	GO	362	25	65	0.0127312	0.120423
GO:0033076=isoquinoline alkaloid metabolic process	GO	3	1	2	0.0127954	0.120913
GO:0042634=regulation of hair cycle	GO	19	2	7	0.0128149	0.121024
GO:0031640=killing of cells of other organism	GO	28	2	5	0.0128771	0.121391
GO:0032835=glomerulus development	GO	55	5	15	0.0130799	0.123036
GO:0042491=auditory receptor cell differentiation	GO	30	3	10	0.0130996	0.123132
GO:0016607=nuclear speck	GO	173	13	28	0.0131343	0.12334
GO:0004402=histone acetyltransferase activity	GO	58	5	14	0.013198	0.123819
GO:0046832=negative regulation of RNA export from nucleus	GO	2	1	3	0.0132138	0.123849
GO:0008094=DNA-dependent ATPase activity	GO	81	8	18	0.0132784	0.124275
GO:0030863=cortical cytoskeleton	GO	61	6	16	0.0132985	0.124404
GO:0016188=synaptic vesicle maturation	GO	7	2	4	0.0133123	0.124452
GO:0004175=endopeptidase activity	GO	408	24	49	0.0133228	0.124452
GO:0097109=neuroligin family protein binding	GO	3	1	4	0.0133607	0.124568
GO:0042149=cellular response to glucose starvation	GO	16	3	6	0.0135066	0.125629
GO:0010623=developmental programmed cell death	GO	42	3	11	0.0135167	0.125637
GO:0045445=myoblast differentiation	GO	57	5	14	0.0135204	0.125637
GO:0045596=negative regulation of cell differentiation	GO	516	32	76	0.0135942	0.126204
MSIGDB.C2.CP___KEGG_SYSTEMIC_LUPUS_ERYTHEMATOSUS	KEGG	140	6	13	0.0136093	0.126283
GO:0001798=positive regulation of type IIa hypersensitivity	GO	2	1	2	0.013656	0.126597
GO:0016020=membrane	GO	8308	370	859	0.0137225	0.127092
GO:0042827=platelet dense granule	GO	6	2	4	0.0137994	0.127562
GO:0016486=peptide hormone processing	GO	32	4	8	0.0138667	0.128125
GO:0048738=cardiac muscle tissue development	GO	151	9	34	0.0138893	0.128226
GO:0045918=negative regulation of cytolysis	GO	3	1	2	0.0139103	0.128226
GO:0016973=poly(A)+ mRNA export from nucleus	GO	9	2	4	0.013917	0.128226
GO:0009607=response to biotic stimulus	GO	690	33	75	0.0140126	0.128984
GO:0060545=positive regulation of necroptotic process	GO	2	1	2	0.0140794	0.129247
GO:0070252=actin-mediated cell contraction	GO	57	6	19	0.0140938	0.129305
GO:0004423=iduronate-2-sulfatase activity	GO	1	1	2	0.014185	0.130081
GO:0060364=frontal suture morphogenesis	GO	4	1	3	0.0142401	0.130403
GO:0016301=kinase activity	GO	815	50	127	0.0142571	0.130458
GO:0042511=positive regulation of tyrosine phosphorylation of Stat1 protein	GO	9	2	4	0.014356	0.131219
GO:0030036=actin cytoskeleton organization	GO	478	31	85	0.0143666	0.131254
GO:0042177=negative regulation of protein catabolic process	GO	48	4	12	0.0144631	0.13189
GO:0035148=tube formation	GO	130	11	28	0.0144725	0.131913
GO:0008131=primary amine oxidase activity	GO	6	1	3	0.0145035	0.132065
GO:0048701=embryonic cranial skeleton morphogenesis	GO	41	3	11	0.0145395	0.132277
GO:0002526=acute inflammatory response	GO	119	9	19	0.0147687	0.133616
GO:0032036=myosin heavy chain binding	GO	9	2	4	0.0148085	0.133879
GO:0032465=regulation of cytokinesis	GO	47	5	11	0.0148875	0.134275
GO:0048546=digestive tract morphogenesis	GO	53	3	14	0.0150012	0.135118
GO:0060287=epithelial cilium movement involved in determination of left/right asymmetry	GO	8	2	4	0.015039	0.135371
GO:0007016=cytoskeletal anchoring at plasma membrane	GO	13	3	7	0.0150503	0.135411
GO:2000300=regulation of synaptic vesicle exocytosis	GO	8	2	4	0.0151993	0.136626
GO:0040012=regulation of locomotion	GO	557	38	87	0.0152491	0.136822
GO:0060594=mammary gland specification	GO	4	1	3	0.0153828	0.137832
GO:0021633=optic nerve structural organization	GO	2	1	2	0.0153928	0.137858
MSIGDB.C2.CP___KEGG_PHOSPHATIDYLINOSITOL_SIGNALING_SYSTEM	KEGG	76	7	20	0.0154913	0.138511
GO:0007229=integrin-mediated signaling pathway	GO	84	8	19	0.0155065	0.138511
MSIGDB.C2.CP___KEGG_CALCIUM_SIGNALING_PATHWAY	KEGG	178	15	37	0.0155083	0.138511
GO:0005221=intracellular cyclic nucleotide activated cation channel activity	GO	11	2	5	0.0155643	0.138884
GO:0050766=positive regulation of phagocytosis	GO	30	4	8	0.0156272	0.139382
MSIGDB.C2.CP___BIOCARTA_TCR_PATHWAY	BIOCARTA	49	4	11	0.0156676	0.139615
GO:0046639=negative regulation of alpha-beta T cell differentiation	GO	11	2	5	0.0156908	0.139758
GO:0051491=positive regulation of filopodium assembly	GO	23	2	7	0.0157152	0.139848
GO:0047496=vesicle transport along microtubule	GO	17	3	7	0.0157668	0.140179
GO:0050966=detection of mechanical stimulus involved in sensory perception of pain	GO	7	1	4	0.0158025	0.140433
GO:0031076=embryonic camera-type eye development	GO	39	5	12	0.0159382	0.141481
GO:0071872=cellular response to epinephrine stimulus	GO	9	1	5	0.0159421	0.141481
GO:0043585=nose morphogenesis	GO	3	1	3	0.0159755	0.141713
GO:0006809=nitric oxide biosynthetic process	GO	53	5	12	0.0160047	0.141779
GO:0002142=stereocilia ankle link complex	GO	4	2	5	0.0160181	0.141785
GO:0045211=postsynaptic membrane	GO	195	17	39	0.016021	0.141785
GO:0003197=endocardial cushion development	GO	28	2	8	0.0160272	0.141785
GO:0007212=dopamine receptor signaling pathway	GO	30	4	9	0.0160617	0.141962
GO:2000389=regulation of neutrophil extravasation	GO	2	1	2	0.0161341	0.142457
GO:0045505=dynein intermediate chain binding	GO	3	2	4	0.0162539	0.143143
GO:0015375=glycine:sodium symporter activity	GO	2	1	2	0.0162949	0.143439
GO:0030042=actin filament depolymerization	GO	40	5	12	0.0164078	0.144058
GO:0016458=gene silencing	GO	104	10	21	0.0164094	0.144058
GO:0030521=androgen receptor signaling pathway	GO	63	7	15	0.0165768	0.145332
GO:0008022=protein C-terminus binding	GO	164	13	31	0.0166213	0.145656
GO:0007266=Rho protein signal transduction	GO	75	7	17	0.0166302	0.145669
GO:0043981=histone H4-K5 acetylation	GO	15	1	4	0.0167134	0.146201
GO:0043982=histone H4-K8 acetylation	GO	15	1	4	0.0167134	0.146201
GO:0021795=cerebral cortex cell migration	GO	36	4	11	0.0167534	0.146419
GO:0001892=embryonic placenta development	GO	89	7	19	0.0167611	0.146422
GO:0008544=epidermis development	GO	287	18	44	0.0167697	0.146431
GO:0005730=nucleolus	GO	1785	81	226	0.0167836	0.146487
GO:0046329=negative regulation of JNK cascade	GO	22	3	7	0.016792	0.146496
MSIGDB.C2.CP___BIOCARTA_MAL_PATHWAY	BIOCARTA	19	2	6	0.0168317	0.146776
GO:0002455=humoral immune response mediated by circulating immunoglobulin	GO	175	4	9	0.0168856	0.147114
GO:0018193=peptidyl-amino acid modification	GO	789	46	110	0.0168964	0.147133
GO:0043523=regulation of neuron apoptotic process	GO	180	13	32	0.0169083	0.147133
GO:0048742=regulation of skeletal muscle fiber development	GO	33	3	10	0.0170108	0.147679
GO:0050975=sensory perception of touch	GO	2	1	2	0.0170892	0.148293
GO:0002675=positive regulation of acute inflammatory response	GO	21	3	6	0.0171401	0.148577
GO:0030835=negative regulation of actin filament depolymerization	GO	30	4	10	0.0171447	0.148577
GO:0007143=female meiotic division	GO	18	1	6	0.0171993	0.148852
GO:0055007=cardiac muscle cell differentiation	GO	83	6	23	0.0172561	0.149278
GO:0006107=oxaloacetate metabolic process	GO	10	2	4	0.0174284	0.150236
GO:0032780=negative regulation of ATPase activity	GO	7	1	3	0.0175179	0.150941
GO:0043206=extracellular fibril organization	GO	12	2	5	0.017531	0.150988
GO:0071065=alpha9-beta1 integrin-vascular cell adhesion molecule-1 complex	GO	2	1	2	0.0175453	0.151044
GO:0030162=regulation of proteolysis	GO	421	25	54	0.0175576	0.151083
GO:0097477=lateral motor column neuron migration	GO	3	1	3	0.0176747	0.151757
GO:0051493=regulation of cytoskeleton organization	GO	331	22	56	0.017751	0.152078
GO:0048009=insulin-like growth factor receptor signaling pathway	GO	33	5	11	0.0178466	0.152696
GO:0070325=lipoprotein particle receptor binding	GO	18	3	7	0.0178574	0.152722
GO:0010038=response to metal ion	GO	251	14	39	0.0179557	0.153428
GO:0045060=negative thymic T cell selection	GO	12	2	5	0.0179666	0.153454
GO:0031401=positive regulation of protein modification process	GO	825	47	109	0.0181185	0.154273
GO:0006825=copper ion transport	GO	15	2	5	0.0181614	0.15451
GO:0048706=embryonic skeletal system development	GO	122	7	23	0.0182273	0.154869
GO:0035112=genitalia morphogenesis	GO	11	1	5	0.0182457	0.154904
GO:0060716=labyrinthine layer blood vessel development	GO	20	2	6	0.0183184	0.155305
GO:0001750=photoreceptor outer segment	GO	57	6	14	0.0183364	0.15539
GO:0031091=platelet alpha granule	GO	61	6	13	0.0183587	0.155439
GO:0034453=microtubule anchoring	GO	39	5	10	0.0184324	0.155772
GO:0005089=Rho guanyl-nucleotide exchange factor activity	GO	77	8	22	0.0184381	0.155772
GO:0051128=regulation of cellular component organization	GO	1566	86	210	0.0184409	0.155772
GO:0034641=cellular nitrogen compound metabolic process	GO	6162	251	668	0.0184561	0.155772
GO:0010212=response to ionizing radiation	GO	126	7	22	0.0184593	0.155772
GO:0035441=cell migration involved in vasculogenesis	GO	3	1	3	0.0184732	0.155806
GO:0048247=lymphocyte chemotaxis	GO	26	3	6	0.0186958	0.157006
GO:0004712=protein serine/threonine/tyrosine kinase activity	GO	37	5	10	0.0187081	0.157042
GO:0051595=response to methylglyoxal	GO	1	1	2	0.0189496	0.15881
GO:0001895=retina homeostasis	GO	61	5	13	0.0189888	0.159057
MSIGDB.C2.CP___BIOCARTA_CREB_PATHWAY	BIOCARTA	27	3	9	0.0191159	0.159828
GO:0043812=phosphatidylinositol-4-phosphate phosphatase activity	GO	2	1	2	0.0191218	0.159828
GO:0016525=negative regulation of angiogenesis	GO	63	5	14	0.0191803	0.160145
GO:0004322=ferroxidase activity	GO	6	1	3	0.0191843	0.160145
GO:0051345=positive regulation of hydrolase activity	GO	500	32	74	0.0192312	0.1604
GO:0090261=positive regulation of inclusion body assembly	GO	4	1	2	0.0192947	0.160763
GO:0045921=positive regulation of exocytosis	GO	44	5	11	0.0193977	0.161443
GO:0002277=myeloid dendritic cell activation involved in immune response	GO	2	1	2	0.0194261	0.161611
GO:2000651=positive regulation of sodium ion transmembrane transporter activity	GO	8	2	5	0.0194471	0.161671
GO:0005100=Rho GTPase activator activity	GO	38	6	12	0.0194499	0.161671
GO:0019887=protein kinase regulator activity	GO	117	8	19	0.0194716	0.161715
GO:0030718=germ-line stem cell maintenance	GO	4	1	3	0.0195122	0.161915
MSIGDB.C2.CP___BIOCARTA_CARM1_PATHWAY	BIOCARTA	13	2	6	0.0195124	0.161915
GO:0005248=voltage-gated sodium channel activity	GO	20	4	9	0.0195523	0.162041
GO:0016560=protein import into peroxisome matrix, docking	GO	4	1	3	0.0197288	0.163218
GO:0010596=negative regulation of endothelial cell migration	GO	30	2	8	0.0197362	0.163218
GO:0065004=protein-DNA complex assembly	GO	165	8	19	0.0197671	0.163404
GO:0051371=muscle alpha-actinin binding	GO	9	2	10	0.0197961	0.163575
GO:0061053=somite development	GO	78	6	18	0.0198265	0.163757
GO:0070327=thyroid hormone transport	GO	2	1	2	0.0198597	0.16377
GO:2001056=positive regulation of cysteine-type endopeptidase activity	GO	115	9	19	0.0198616	0.16377
GO:0030518=intracellular steroid hormone receptor signaling pathway	GO	117	10	23	0.0199417	0.164361
GO:0005001=transmembrane receptor protein tyrosine phosphatase activity	GO	18	4	8	0.0199661	0.164493
GO:0007292=female gamete generation	GO	96	7	18	0.0200243	0.164903
GO:0019788=NEDD8 ligase activity	GO	4	1	2	0.0201155	0.165584
GO:0031503=protein complex localization	GO	14	1	5	0.0201309	0.165641
GO:0035566=regulation of metanephros size	GO	2	1	2	0.0201476	0.165709
GO:0008080=N-acetyltransferase activity	GO	84	6	16	0.0201939	0.16602
GO:0046185=aldehyde catabolic process	GO	9	1	3	0.0202451	0.166279
GO:0005083=small GTPase regulator activity	GO	195	14	36	0.0202486	0.166279
GO:0051707=response to other organism	GO	659	31	71	0.0202509	0.166279
GO:0060065=uterus development	GO	14	1	5	0.0204654	0.167744
MSIGDB.C2.CP___BIOCARTA_D4GDI_PATHWAY	BIOCARTA	13	2	5	0.0204809	0.167744
GO:0044295=axonal growth cone	GO	12	3	6	0.0205208	0.168
GO:0030070=insulin processing	GO	2	1	2	0.0206581	0.168736
GO:0038062=protein tyrosine kinase collagen receptor activity	GO	2	1	2	0.0206797	0.168736
GO:0038063=collagen-activated tyrosine kinase receptor signaling pathway	GO	2	1	2	0.0206797	0.168736
GO:0036323=vascular endothelial growth factor receptor-1 signaling pathway	GO	1	1	2	0.0207771	0.169178
GO:0036326=VEGF-A-activated receptor activity	GO	1	1	2	0.0207771	0.169178
GO:0036327=VEGF-B-activated receptor activity	GO	1	1	2	0.0207771	0.169178
GO:0036332=placental growth factor-activated receptor activity	GO	1	1	2	0.0207771	0.169178
GO:0045095=keratin filament	GO	97	4	9	0.0208093	0.169369
MSIGDB.C2.CP___KEGG_JAK_STAT_SIGNALING_PATHWAY	KEGG	155	10	24	0.0208947	0.169922
GO:0070848=response to growth factor	GO	658	39	101	0.0209315	0.170123
MSIGDB.C2.CP___BIOCARTA_RACCYCD_PATHWAY	BIOCARTA	26	2	7	0.0209367	0.170123
GO:2000273=positive regulation of receptor activity	GO	24	3	8	0.0209549	0.1702
GO:0007126=meiotic nuclear division	GO	174	11	27	0.0209767	0.170245
GO:0070231=T cell apoptotic process	GO	45	4	9	0.0210041	0.170245
GO:0032332=positive regulation of chondrocyte differentiation	GO	18	2	6	0.0210249	0.170343
GO:0042490=mechanoreceptor differentiation	GO	53	5	15	0.0210894	0.170654
GO:0006325=chromatin organization	GO	618	35	85	0.0211032	0.170695
GO:0021554=optic nerve development	GO	11	2	5	0.021117	0.170736
GO:0090091=positive regulation of extracellular matrix disassembly	GO	2	1	2	0.0212286	0.171213
GO:2000117=negative regulation of cysteine-type endopeptidase activity	GO	70	6	13	0.021433	0.172364
GO:0030513=positive regulation of BMP signaling pathway	GO	25	2	8	0.0216599	0.174045
GO:0010457=centriole-centriole cohesion	GO	4	1	3	0.0217616	0.174575
GO:0031069=hair follicle morphogenesis	GO	28	2	8	0.021819	0.174964
GO:0002244=hematopoietic progenitor cell differentiation	GO	74	5	15	0.0218596	0.175218
GO:0010942=positive regulation of cell death	GO	416	24	62	0.0219462	0.175836
GO:0031063=regulation of histone deacetylation	GO	20	2	7	0.0219547	0.175836
GO:0003096=renal sodium ion transport	GO	5	1	3	0.0220034	0.176009
GO:0006983=ER overload response	GO	10	2	4	0.022063	0.176342
GO:0021860=pyramidal neuron development	GO	7	2	4	0.0220837	0.176435
GO:0030121=AP-1 adaptor complex	GO	5	1	3	0.022119	0.176563
GO:0006796=phosphate-containing compound metabolic process	GO	2968	143	368	0.0221806	0.176848
GO:0030178=negative regulation of Wnt signaling pathway	GO	122	9	23	0.022233	0.177192
GO:0016023=cytoplasmic membrane-bounded vesicle	GO	971	54	126	0.0222666	0.177192
GO:0035137=hindlimb morphogenesis	GO	40	3	11	0.022271	0.177192
GO:0030169=low-density lipoprotein particle binding	GO	15	2	6	0.0223645	0.177734
GO:1990000=amyloid fibril formation	GO	3	1	2	0.0224003	0.177946
GO:0050998=nitric-oxide synthase binding	GO	12	2	5	0.0225967	0.179215
GO:0021797=forebrain anterior/posterior pattern specification	GO	6	1	3	0.0227107	0.179972
GO:0051402=neuron apoptotic process	GO	203	14	34	0.0227774	0.180355
GO:0030278=regulation of ossification	GO	165	11	29	0.0228926	0.181194
GO:0007501=mesodermal cell fate specification	GO	13	2	4	0.0229022	0.181196
GO:0021798=forebrain dorsal/ventral pattern formation	GO	5	1	3	0.0230189	0.181898
GO:0050767=regulation of neurogenesis	GO	474	30	77	0.0232905	0.183599
MSIGDB.C2.CP___KEGG_ACUTE_MYELOID_LEUKEMIA	KEGG	60	5	13	0.0232942	0.183599
GO:0045597=positive regulation of cell differentiation	GO	587	33	84	0.0233049	0.183599
GO:0003682=chromatin binding	GO	406	26	65	0.0233092	0.183599
GO:0018022=peptidyl-lysine methylation	GO	29	3	8	0.0233458	0.183813
GO:0004839=ubiquitin activating enzyme activity	GO	2	1	2	0.023621	0.185681
GO:0035115=embryonic forelimb morphogenesis	GO	34	2	8	0.0238184	0.186782
GO:2000369=regulation of clathrin-mediated endocytosis	GO	9	1	5	0.0239518	0.187476
GO:0004691=cAMP-dependent protein kinase activity	GO	7	1	4	0.0239645	0.187476
GO:0030098=lymphocyte differentiation	GO	266	18	39	0.0241011	0.188394
GO:0016050=vesicle organization	GO	138	9	23	0.0241638	0.188732
GO:0005229=intracellular calcium activated chloride channel activity	GO	12	2	5	0.0241797	0.188746
GO:0009617=response to bacterium	GO	403	18	44	0.0241969	0.188765
GO:0009887=organ morphogenesis	GO	826	49	125	0.0242514	0.188995
GO:0072562=blood microparticle	GO	162	7	15	0.0242604	0.188995
GO:0030032=lamellipodium assembly	GO	46	5	12	0.0242742	0.188995
GO:0019863=IgE binding	GO	5	1	2	0.0242876	0.18902
GO:0030238=male sex determination	GO	12	2	5	0.0243831	0.189536
GO:0030850=prostate gland development	GO	50	4	13	0.0244056	0.18956
GO:0021775=smoothened signaling pathway involved in ventral spinal cord interneuron specification	GO	3	1	3	0.0244399	0.189677
GO:0021776=smoothened signaling pathway involved in spinal cord motor neuron cell fate specification	GO	3	1	3	0.0244399	0.189677
GO:0043537=negative regulation of blood vessel endothelial cell migration	GO	20	1	6	0.0245304	0.190227
GO:0032418=lysosome localization	GO	7	1	3	0.0245403	0.190229
MSIGDB.C2.CP___BIOCARTA_NO1_PATHWAY	BIOCARTA	33	3	9	0.0245675	0.190364
GO:0006200=ATP catabolic process	GO	157	12	29	0.024595	0.190502
GO:0005520=insulin-like growth factor binding	GO	27	3	7	0.0248817	0.192189
GO:0048709=oligodendrocyte differentiation	GO	68	4	14	0.0249325	0.192354
GO:0006310=DNA recombination	GO	241	14	33	0.0252068	0.193905
GO:0070234=positive regulation of T cell apoptotic process	GO	12	2	4	0.025213	0.193905
GO:0004421=hydroxymethylglutaryl-CoA synthase activity	GO	2	1	2	0.0252549	0.19415
GO:0048703=embryonic viscerocranium morphogenesis	GO	12	1	5	0.0255214	0.195666
MSIGDB.C2.CP___KEGG_TOLL_LIKE_RECEPTOR_SIGNALING_PATHWAY	KEGG	102	7	16	0.0255389	0.195666
GO:0051271=negative regulation of cellular component movement	GO	160	12	29	0.0255412	0.195666
GO:0070588=calcium ion transmembrane transport	GO	102	9	23	0.0255422	0.195666
GO:0030279=negative regulation of ossification	GO	30	2	8	0.0256237	0.19619
GO:0001947=heart looping	GO	53	4	12	0.0256545	0.196296
GO:0016592=mediator complex	GO	35	4	9	0.0257123	0.196584
GO:0002438=acute inflammatory response to antigenic stimulus	GO	14	2	4	0.0258505	0.197409
GO:0032396=inhibitory MHC class I receptor activity	GO	4	1	2	0.0258628	0.197426
GO:0051057=positive regulation of small GTPase mediated signal transduction	GO	34	4	10	0.0258918	0.19757
GO:0016508=long-chain-enoyl-CoA hydratase activity	GO	3	1	2	0.0260945	0.198945
GO:0006937=regulation of muscle contraction	GO	134	10	24	0.0262255	0.199507
GO:0030898=actin-dependent ATPase activity	GO	11	2	6	0.0263062	0.199919
GO:0002360=T cell lineage commitment	GO	16	2	5	0.0263121	0.199919
GO:0048864=stem cell development	GO	244	16	41	0.0263397	0.199973
GO:0097202=activation of cysteine-type endopeptidase activity	GO	87	7	15	0.0263729	0.200147
GO:0014047=glutamate secretion	GO	30	3	8	0.0263856	0.200166
GO:0034454=microtubule anchoring at centrosome	GO	4	2	4	0.0264721	0.200667
GO:0038109=Kit signaling pathway	GO	2	1	2	0.0265006	0.200804
GO:0016021=integral component of membrane	GO	5470	238	549	0.026679	0.201623
GO:0042405=nuclear inclusion body	GO	8	2	5	0.0267041	0.201623
GO:0006691=leukotriene metabolic process	GO	37	3	6	0.026709	0.201623
GO:0039003=pronephric field specification	GO	2	1	2	0.0267166	0.201623
GO:0072305=negative regulation of mesenchymal cell apoptotic process involved in metanephric nephron morphogenesis	GO	2	1	2	0.0267166	0.201623
GO:1900215=negative regulation of apoptotic process involved in metanephric collecting duct development	GO	2	1	2	0.0267166	0.201623
GO:1900218=negative regulation of apoptotic process involved in metanephric nephron tubule development	GO	2	1	2	0.0267166	0.201623
GO:2000594=positive regulation of metanephric DCT cell differentiation	GO	2	1	2	0.0267166	0.201623
GO:0008217=regulation of blood pressure	GO	153	11	24	0.0267576	0.201813
GO:0097381=photoreceptor disc membrane	GO	15	2	5	0.0268969	0.202635
GO:0072686=mitotic spindle	GO	29	3	8	0.0269121	0.202666
GO:1900122=positive regulation of receptor binding	GO	2	1	2	0.027042	0.203486
GO:0071340=skeletal muscle acetylcholine-gated channel clustering	GO	5	1	3	0.0271418	0.203995
GO:0090179=planar cell polarity pathway involved in neural tube closure	GO	15	3	6	0.0271422	0.203995
GO:0016568=chromatin modification	GO	495	31	77	0.0272812	0.204735
GO:0002019=regulation of renal output by angiotensin	GO	3	1	2	0.0274053	0.205587
GO:0016363=nuclear matrix	GO	92	9	18	0.0274175	0.2056
GO:0017075=syntaxin-1 binding	GO	13	2	5	0.0274862	0.20586
GO:2001244=positive regulation of intrinsic apoptotic signaling pathway	GO	41	4	8	0.0276469	0.206844
GO:0004142=diacylglycerol cholinephosphotransferase activity	GO	3	1	2	0.0276609	0.206869
GO:0003713=transcription coactivator activity	GO	282	19	46	0.0277089	0.207149
GO:0048839=inner ear development	GO	168	12	32	0.0278204	0.207752
GO:0035584=calcium-mediated signaling using intracellular calcium source	GO	13	1	5	0.0278215	0.207752
GO:0019934=cGMP-mediated signaling	GO	9	2	4	0.0279947	0.208611
GO:0001841=neural tube formation	GO	96	10	22	0.027995	0.208611
GO:0046718=viral entry into host cell	GO	29	3	7	0.0280005	0.208611
GO:0010770=positive regulation of cell morphogenesis involved in differentiation	GO	48	3	11	0.0280538	0.208884
GO:0034399=nuclear periphery	GO	109	10	21	0.0280586	0.208884
GO:0042015=interleukin-20 binding	GO	3	1	2	0.0281012	0.209117
GO:0048265=response to pain	GO	32	3	9	0.028241	0.20987
GO:0043065=positive regulation of apoptotic process	GO	384	22	58	0.0283446	0.210533
GO:0060170=ciliary membrane	GO	64	5	13	0.0283874	0.21069
GO:0043005=neuron projection	GO	718	52	114	0.0284418	0.211014
GO:0006275=regulation of DNA replication	GO	116	7	20	0.0284876	0.211207
GO:0001839=neural plate morphogenesis	GO	8	2	4	0.0284895	0.211207
GO:0030667=secretory granule membrane	GO	61	6	12	0.0287139	0.212548
GO:0000302=response to reactive oxygen species	GO	143	9	20	0.0288826	0.213543
GO:0001942=hair follicle development	GO	86	7	18	0.0289586	0.213793
GO:0060279=positive regulation of ovulation	GO	3	1	2	0.0290959	0.214471
GO:0045295=gamma-catenin binding	GO	12	3	6	0.0291986	0.214834
GO:0005892=acetylcholine-gated channel complex	GO	16	2	5	0.0295464	0.216985
MSIGDB.C2.CP___KEGG_NON_HOMOLOGOUS_END_JOINING	KEGG	14	2	5	0.0295992	0.217209
GO:0005152=interleukin-1 receptor antagonist activity	GO	3	1	2	0.0296204	0.217283
GO:0007076=mitotic chromosome condensation	GO	13	2	10	0.029644	0.217374
GO:0005667=transcription factor complex	GO	286	16	42	0.0297047	0.217705
GO:0042074=cell migration involved in gastrulation	GO	15	2	5	0.0297225	0.217705
GO:0075733=intracellular transport of virus	GO	34	3	7	0.0297449	0.217788
GO:0005884=actin filament	GO	62	5	15	0.0297915	0.218047
GO:0043401=steroid hormone mediated signaling pathway	GO	9	1	4	0.0298034	0.218053
GO:0000086=G2/M transition of mitotic cell cycle	GO	169	14	29	0.0298403	0.218241
GO:0071478=cellular response to radiation	GO	126	7	21	0.0299148	0.218622
GO:0006284=base-excision repair	GO	40	4	9	0.0303646	0.221413
GO:0001766=membrane raft polarization	GO	3	1	2	0.0304396	0.221628
GO:0055074=calcium ion homeostasis	GO	310	18	45	0.030459	0.221687
GO:0048260=positive regulation of receptor-mediated endocytosis	GO	37	3	9	0.0304728	0.221705
GO:0003156=regulation of organ formation	GO	37	2	8	0.0305279	0.22194
GO:0008078=mesodermal cell migration	GO	4	1	2	0.0306045	0.222332
GO:0042510=regulation of tyrosine phosphorylation of Stat1 protein	GO	13	2	4	0.0306612	0.222506
GO:2000599=negative regulation of cyclin catabolic process	GO	3	1	2	0.0308016	0.223195
GO:0001970=positive regulation of activation of membrane attack complex	GO	2	1	2	0.030808	0.223195
GO:0010950=positive regulation of endopeptidase activity	GO	120	9	19	0.0308267	0.223199
GO:0006289=nucleotide-excision repair	GO	82	7	14	0.030891	0.223417
GO:0001824=blastocyst development	GO	67	6	13	0.0310026	0.224039
GO:0005088=Ras guanyl-nucleotide exchange factor activity	GO	121	11	29	0.031024	0.224039
GO:0072365=regulation of cellular ketone metabolic process by negative regulation of transcription from RNA polymerase II promoter	GO	1	1	2	0.0310247	0.224039
GO:0034236=protein kinase A catalytic subunit binding	GO	12	1	5	0.0310926	0.224329
GO:0010716=negative regulation of extracellular matrix disassembly	GO	3	1	2	0.0311973	0.224717
GO:0000989=transcription factor binding transcription factor activity	GO	531	32	77	0.0312408	0.224864
GO:0008038=neuron recognition	GO	33	5	11	0.0315081	0.226372
GO:2000741=positive regulation of mesenchymal stem cell differentiation	GO	4	1	3	0.0315665	0.226701
GO:0030864=cortical actin cytoskeleton	GO	37	4	11	0.0315771	0.226701
GO:0060491=regulation of cell projection assembly	GO	79	5	15	0.0316246	0.226895
GO:0033007=negative regulation of mast cell activation involved in immune response	GO	4	1	2	0.0319107	0.228608
GO:0009952=anterior/posterior pattern specification	GO	202	13	34	0.031913	0.228608
GO:0043517=positive regulation of DNA damage response, signal transduction by p53 class mediator	GO	13	1	5	0.0320558	0.229295
MSIGDB.C2.CP___BIOCARTA_ETS_PATHWAY	BIOCARTA	18	3	6	0.0321326	0.229677
GO:0000978=RNA polymerase II core promoter proximal region sequence-specific DNA binding	GO	61	6	14	0.0321873	0.229935
GO:0046541=saliva secretion	GO	14	2	4	0.032204	0.229935
GO:0000050=urea cycle	GO	11	2	4	0.03223	0.230036
GO:0048769=sarcomerogenesis	GO	3	1	8	0.032348	0.230625
GO:0001780=neutrophil homeostasis	GO	9	1	3	0.0323621	0.230642
GO:0004012=phospholipid-translocating ATPase activity	GO	15	3	7	0.0324121	0.23083
GO:0019797=procollagen-proline 3-dioxygenase activity	GO	3	1	2	0.0324353	0.230911
GO:0071480=cellular response to gamma radiation	GO	14	1	5	0.0324685	0.230979
GO:0007204=positive regulation of cytosolic calcium ion concentration	GO	203	12	31	0.0325359	0.23129
GO:0043525=positive regulation of neuron apoptotic process	GO	44	4	10	0.0325697	0.231362
GO:0051056=regulation of small GTPase mediated signal transduction	GO	412	31	72	0.0326446	0.231749
GO:0072709=cellular response to sorbitol	GO	3	1	2	0.0326826	0.23189
GO:0032508=DNA duplex unwinding	GO	46	5	12	0.0327652	0.231992
GO:0043426=MRF binding	GO	5	1	3	0.0327821	0.232027
GO:0005826=actomyosin contractile ring	GO	5	1	3	0.0329178	0.232903
GO:0032473=cytoplasmic side of mitochondrial outer membrane	GO	1	1	2	0.0334027	0.235397
GO:0034211=GTP-dependent protein kinase activity	GO	1	1	2	0.0334027	0.235397
GO:1902823=negative regulation of late endosome to lysosome transport	GO	1	1	2	0.0334027	0.235397
GO:0016849=phosphorus-oxygen lyase activity	GO	22	3	8	0.033428	0.23549
GO:0007600=sensory perception	GO	531	25	68	0.0334505	0.2355
GO:2000969=positive regulation of alpha-amino-3-hydroxy-5-methyl-4-isoxazole propionate selective glutamate receptor activity	GO	3	1	3	0.033612	0.236116
GO:0010977=negative regulation of neuron projection development	GO	36	4	9	0.0336196	0.236116
GO:0021695=cerebellar cortex development	GO	49	6	13	0.0336639	0.236144
GO:0046847=filopodium assembly	GO	55	4	13	0.0336925	0.236144
GO:0031639=plasminogen activation	GO	16	2	4	0.0336955	0.236144
GO:0090286=cytoskeletal anchoring at nuclear membrane	GO	5	1	5	0.0337543	0.236354
GO:0008150=biological_process	GO	15507	644	1575	0.0337654	0.236354
MSIGDB.C2.CP___KEGG_ENDOMETRIAL_CANCER	KEGG	52	5	13	0.0337763	0.236354
GO:2000145=regulation of cell motility	GO	508	33	77	0.0338677	0.236568
GO:0030449=regulation of complement activation	GO	27	3	7	0.0338715	0.236568
GO:0060669=embryonic placenta morphogenesis	GO	21	2	6	0.0338852	0.236579
GO:0005575=cellular_component	GO	17825	707	1712	0.0339135	0.236692
MSIGDB.C2.CP___KEGG_LONG_TERM_DEPRESSION	KEGG	70	7	17	0.0340951	0.237535
GO:0000791=euchromatin	GO	26	3	6	0.0341259	0.237665
GO:0021871=forebrain regionalization	GO	23	2	6	0.0343116	0.238788
GO:0021778=oligodendrocyte cell fate specification	GO	5	1	3	0.0343325	0.238849
GO:0045664=regulation of neuron differentiation	GO	385	24	64	0.0343858	0.239135
GO:0046219=indolalkylamine biosynthetic process	GO	5	1	2	0.0344144	0.239248
GO:0030330=DNA damage response, signal transduction by p53 class mediator	GO	114	7	18	0.034465	0.239429
GO:0072554=blood vessel lumenization	GO	2	1	2	0.0346475	0.24037
GO:0002335=mature B cell differentiation	GO	10	1	4	0.0346495	0.24037
GO:0016247=channel regulator activity	GO	94	6	17	0.0347616	0.241062
GO:0016531=copper chaperone activity	GO	3	1	2	0.0348412	0.241528
GO:0051256=spindle midzone assembly involved in mitosis	GO	5	1	2	0.0348947	0.241778
GO:0032026=response to magnesium ion	GO	15	2	5	0.0350103	0.242135
GO:0038026=reelin-mediated signaling pathway	GO	3	1	3	0.0350155	0.242135
GO:1902336=positive regulation of retinal ganglion cell axon guidance	GO	2	1	2	0.0350486	0.242208
GO:0030949=positive regulation of vascular endothelial growth factor receptor signaling pathway	GO	16	2	5	0.0351081	0.242518
GO:0004813=alanine-tRNA ligase activity	GO	4	1	2	0.0351693	0.242683
GO:0006419=alanyl-tRNA aminoacylation	GO	4	1	2	0.0351693	0.242683
GO:0021772=olfactory bulb development	GO	33	4	10	0.0351964	0.242784
GO:0046965=retinoid X receptor binding	GO	16	2	6	0.0352444	0.24296
GO:0072676=lymphocyte migration	GO	49	4	8	0.0352467	0.24296
GO:0071363=cellular response to growth factor stimulus	GO	641	37	97	0.0353284	0.243352
GO:0008242=omega peptidase activity	GO	21	2	5	0.035637	0.245131
GO:0000988=protein binding transcription factor activity	GO	535	32	77	0.0358926	0.246236
GO:0061050=regulation of cell growth involved in cardiac muscle cell development	GO	5	1	3	0.0359434	0.246286
GO:0071621=granulocyte chemotaxis	GO	71	5	11	0.0359698	0.24638
GO:0005328=neurotransmitter:sodium symporter activity	GO	19	3	6	0.0359863	0.246407
MSIGDB.C2.CP___BIOCARTA_PML_PATHWAY	BIOCARTA	17	2	5	0.0360534	0.246683
GO:0072003=kidney rudiment formation	GO	3	1	2	0.0360862	0.246745
GO:0016578=histone deubiquitination	GO	17	2	6	0.0361785	0.247289
GO:0010952=positive regulation of peptidase activity	GO	124	9	19	0.0362485	0.247681
GO:0007596=blood coagulation	GO	515	31	77	0.036345	0.248254
GO:0018344=protein geranylgeranylation	GO	7	1	3	0.0364876	0.249141
GO:0050687=negative regulation of defense response to virus	GO	12	2	4	0.0366349	0.249972
GO:0050051=leukotriene-B4 20-monooxygenase activity	GO	4	1	2	0.0367868	0.250571
GO:0042073=intraciliary transport	GO	13	2	4	0.0369603	0.251402
GO:0045165=cell fate commitment	GO	246	14	36	0.0370083	0.251641
GO:0034452=dynactin binding	GO	6	2	4	0.0370757	0.251812
GO:0034993=SUN-KASH complex	GO	6	1	5	0.0371086	0.251812
MSIGDB.C2.CP___KEGG_ARGININE_AND_PROLINE_METABOLISM	KEGG	54	4	9	0.0371141	0.251812
GO:0032270=positive regulation of cellular protein metabolic process	GO	926	51	117	0.0372006	0.252246
GO:0005833=hemoglobin complex	GO	12	1	2	0.0373071	0.252618
GO:0005254=chloride channel activity	GO	72	6	14	0.0373981	0.253059
GO:0060074=synapse maturation	GO	18	2	7	0.0375098	0.253551
GO:2000178=negative regulation of neural precursor cell proliferation	GO	15	2	5	0.037599	0.253961
GO:0003209=cardiac atrium morphogenesis	GO	27	2	8	0.0376094	0.253961
MSIGDB.C2.CP___BIOCARTA_VDR_PATHWAY	BIOCARTA	12	2	6	0.0376339	0.254039
GO:0010724=regulation of definitive erythrocyte differentiation	GO	4	1	2	0.0376715	0.254205
MSIGDB.C2.CP___BIOCARTA_MTOR_PATHWAY	BIOCARTA	23	2	7	0.0377358	0.25455
GO:0007264=small GTPase mediated signal transduction	GO	540	34	81	0.0378471	0.255037
GO:0006998=nuclear envelope organization	GO	55	5	12	0.0382541	0.256835
GO:0010812=negative regulation of cell-substrate adhesion	GO	40	3	10	0.0382666	0.256835
GO:0016202=regulation of striated muscle tissue development	GO	109	8	21	0.0382715	0.256835
GO:0005021=vascular endothelial growth factor-activated receptor activity	GO	7	2	4	0.0383016	0.25686
GO:0009450=gamma-aminobutyric acid catabolic process	GO	2	1	2	0.0385436	0.258217
GO:0005415=nucleoside:sodium symporter activity	GO	3	1	2	0.0386409	0.258514
GO:0000123=histone acetyltransferase complex	GO	79	4	13	0.0386883	0.258743
GO:0008104=protein localization	GO	1798	90	225	0.0387161	0.258754
GO:0006874=cellular calcium ion homeostasis	GO	299	17	43	0.0387164	0.258754
GO:0060009=Sertoli cell development	GO	12	2	4	0.0387567	0.258925
GO:0052548=regulation of endopeptidase activity	GO	291	17	36	0.0388478	0.259277
GO:0007064=mitotic sister chromatid cohesion	GO	12	1	5	0.0388735	0.25936
GO:0045685=regulation of glial cell differentiation	GO	50	3	10	0.0388954	0.259408
GO:0040013=negative regulation of locomotion	GO	181	13	31	0.0389704	0.259652
GO:0008241=peptidyl-dipeptidase activity	GO	3	1	2	0.0390453	0.259974
GO:0030170=pyridoxal phosphate binding	GO	57	4	9	0.0392242	0.260721
GO:0005245=voltage-gated calcium channel activity	GO	42	6	13	0.0392733	0.260958
GO:0015035=protein disulfide oxidoreductase activity	GO	31	2	6	0.0394058	0.261483
GO:0051393=alpha-actinin binding	GO	20	3	12	0.0396507	0.262929
GO:0007403=glial cell fate determination	GO	3	1	2	0.0398518	0.263637
GO:0035257=nuclear hormone receptor binding	GO	137	10	23	0.0399477	0.264003
GO:0030183=B cell differentiation	GO	103	8	18	0.0400028	0.264189
GO:0035264=multicellular organism growth	GO	133	9	26	0.040052	0.26437
GO:0005246=calcium channel regulator activity	GO	28	2	7	0.0400574	0.26437
GO:0046684=response to pyrethroid	GO	4	1	2	0.0402186	0.265161
GO:0032873=negative regulation of stress-activated MAPK cascade	GO	28	3	7	0.0403809	0.265623
GO:0021859=pyramidal neuron differentiation	GO	8	2	4	0.0403946	0.265623
GO:0001756=somitogenesis	GO	67	5	15	0.0403949	0.265623
GO:0051881=regulation of mitochondrial membrane potential	GO	38	3	7	0.0403967	0.265623
GO:0010765=positive regulation of sodium ion transport	GO	19	3	7	0.0404563	0.265926
GO:0031062=positive regulation of histone methylation	GO	22	2	6	0.0404746	0.265957
GO:0035924=cellular response to vascular endothelial growth factor stimulus	GO	30	2	8	0.04051	0.2661
GO:0033555=multicellular organismal response to stress	GO	68	6	15	0.0405879	0.266522
GO:0007208=phospholipase C-activating serotonin receptor signaling pathway	GO	2	1	2	0.0406504	0.266664
GO:0071886=1-(4-iodo-2,5-dimethoxyphenyl)propan-2-amine binding	GO	2	1	2	0.0406504	0.266664
GO:0001934=positive regulation of protein phosphorylation	GO	642	39	87	0.0406755	0.266738
GO:0090222=centrosome-templated microtubule nucleation	GO	1	1	2	0.0407143	0.266903
GO:0015252=hydrogen ion channel activity	GO	5	1	2	0.0408279	0.267451
GO:0071218=cellular response to misfolded protein	GO	6	1	3	0.040898	0.267658
GO:0046483=heterocycle metabolic process	GO	5942	238	639	0.0409293	0.267706
GO:0030593=neutrophil chemotaxis	GO	56	4	9	0.041023	0.268118
GO:0007599=hemostasis	GO	520	31	77	0.0413492	0.269708
GO:0033314=mitotic DNA replication checkpoint	GO	3	1	2	0.0414408	0.270125
GO:0071417=cellular response to organonitrogen compound	GO	435	23	65	0.041578	0.270749
GO:0021861=forebrain radial glial cell differentiation	GO	5	1	3	0.0416987	0.271354
GO:0004465=lipoprotein lipase activity	GO	3	1	2	0.041813	0.271917
GO:0001817=regulation of cytokine production	GO	471	27	57	0.041828	0.271923
GO:0015272=ATP-activated inward rectifier potassium channel activity	GO	3	1	2	0.0418417	0.271923
GO:0048705=skeletal system morphogenesis	GO	205	12	34	0.0419338	0.272339
GO:0006629=lipid metabolic process	GO	1223	45	141	0.0420051	0.272712
GO:0086004=regulation of cardiac muscle cell contraction	GO	36	3	10	0.0420661	0.272888
GO:0071664=catenin-TCF7L2 complex	GO	3	1	2	0.0420715	0.272888
GO:0043691=reverse cholesterol transport	GO	16	2	4	0.0427162	0.275863
GO:0004447=iodide peroxidase activity	GO	2	1	2	0.0429808	0.277205
GO:0005521=lamin binding	GO	9	1	5	0.0430084	0.277292
GO:0030659=cytoplasmic vesicle membrane	GO	415	24	59	0.0430318	0.277351
GO:0008656=cysteine-type endopeptidase activator activity involved in apoptotic process	GO	18	2	5	0.0432205	0.278292
GO:0033363=secretory granule organization	GO	16	2	5	0.0433416	0.278979
GO:0021885=forebrain cell migration	GO	52	5	13	0.0434097	0.279193
GO:0008152=metabolic process	GO	10390	425	1067	0.0435885	0.279924
GO:0045665=negative regulation of neuron differentiation	GO	52	3	12	0.0437265	0.280625
GO:0007520=myoblast fusion	GO	24	3	8	0.0437655	0.280783
GO:0010940=positive regulation of necrotic cell death	GO	6	1	2	0.0438608	0.281118
GO:0051571=positive regulation of histone H3-K4 methylation	GO	10	1	4	0.0438985	0.281175
GO:0043031=negative regulation of macrophage activation	GO	6	1	2	0.0442924	0.283326
GO:1900271=regulation of long-term synaptic potentiation	GO	4	1	3	0.0444046	0.283951
MSIGDB.C2.CP___KEGG_ASTHMA	KEGG	30	2	4	0.044462	0.284132
GO:0030675=Rac GTPase activator activity	GO	16	3	6	0.044496	0.284257
GO:0010971=positive regulation of G2/M transition of mitotic cell cycle	GO	12	2	4	0.0445496	0.284506
MSIGDB.C2.CP___BIOCARTA_TH1TH2_PATHWAY	BIOCARTA	19	2	4	0.0447375	0.285349
GO:0007140=male meiosis	GO	38	4	8	0.0448468	0.285634
GO:1990266=neutrophil migration	GO	57	4	9	0.0448578	0.285634
GO:0070104=negative regulation of interleukin-6-mediated signaling pathway	GO	2	1	2	0.0449095	0.285777
GO:0010830=regulation of myotube differentiation	GO	55	4	12	0.0450266	0.286061
GO:0070888=E-box binding	GO	32	2	7	0.0450273	0.286061
GO:0005814=centriole	GO	77	6	15	0.0451673	0.286671
GO:0060027=convergent extension involved in gastrulation	GO	3	1	2	0.0452119	0.286861
GO:0050733=RS domain binding	GO	7	1	2	0.0452784	0.287164
GO:0050999=regulation of nitric-oxide synthase activity	GO	38	2	8	0.0453194	0.287263
GO:0019901=protein kinase binding	GO	406	27	65	0.0454352	0.287886
MSIGDB.C2.CP___KEGG_ADHERENS_JUNCTION	KEGG	75	6	17	0.0454698	0.287886
GO:0010951=negative regulation of endopeptidase activity	GO	163	10	21	0.0454766	0.287886
GO:0061326=renal tubule development	GO	45	3	10	0.0456242	0.288304
GO:0005547=phosphatidylinositol-3,4,5-trisphosphate binding	GO	28	2	8	0.0456454	0.288304
GO:0051321=meiotic cell cycle	GO	184	11	27	0.0457217	0.288563
GO:0050913=sensory perception of bitter taste	GO	21	1	4	0.0457408	0.288563
GO:0030374=ligand-dependent nuclear receptor transcription coactivator activity	GO	45	4	11	0.0457575	0.288563
GO:0051607=defense response to virus	GO	205	13	27	0.0457608	0.288563
GO:0034988=Fc-gamma receptor I complex binding	GO	2	1	2	0.0458115	0.28879
GO:0032797=SMN complex	GO	11	1	3	0.0458679	0.289052
GO:0097504=Gemini of coiled bodies	GO	10	1	3	0.0462079	0.290539
GO:0031297=replication fork processing	GO	13	1	4	0.0464487	0.291584
GO:0016742=hydroxymethyl-, formyl- and related transferase activity	GO	8	1	3	0.0464703	0.291614
GO:0035556=intracellular signal transduction	GO	2152	116	276	0.0465725	0.291899
GO:0016570=histone modification	GO	318	20	51	0.0466006	0.291975
GO:0051919=positive regulation of fibrinolysis	GO	4	1	2	0.0466902	0.292373
GO:0006525=arginine metabolic process	GO	16	2	4	0.0469497	0.293182
GO:0003678=DNA helicase activity	GO	51	5	12	0.0473172	0.295062
GO:0010466=negative regulation of peptidase activity	GO	165	10	21	0.0473198	0.295062
GO:0002548=monocyte chemotaxis	GO	31	3	6	0.0476653	0.296806
GO:0002072=optic cup morphogenesis involved in camera-type eye development	GO	8	2	4	0.0476906	0.296806
GO:0048596=embryonic camera-type eye morphogenesis	GO	28	4	9	0.0477583	0.297038
GO:0033017=sarcoplasmic reticulum membrane	GO	33	3	10	0.0478282	0.297378
GO:0051693=actin filament capping	GO	27	3	8	0.0478822	0.297619
GO:0034593=phosphatidylinositol bisphosphate phosphatase activity	GO	13	2	5	0.0479579	0.2979
GO:0042133=neurotransmitter metabolic process	GO	28	3	7	0.0480686	0.298398
GO:0007341=penetration of zona pellucida	GO	7	1	2	0.0482693	0.299311
GO:0060841=venous blood vessel development	GO	15	1	6	0.0482769	0.299311
GO:0005584=collagen type I trimer	GO	2	1	2	0.0483828	0.299777
GO:0009615=response to virus	GO	284	17	35	0.0485545	0.30051
GO:0071564=npBAF complex	GO	11	2	4	0.0485626	0.30051
GO:0042136=neurotransmitter biosynthetic process	GO	17	2	5	0.0487208	0.300899
GO:2001223=negative regulation of neuron migration	GO	6	1	3	0.0488381	0.301451
GO:0060744=mammary gland branching involved in thelarche	GO	5	1	3	0.0489593	0.301813
GO:0004714=transmembrane receptor protein tyrosine kinase activity	GO	65	7	16	0.0490076	0.30182
GO:0050798=activated T cell proliferation	GO	40	4	8	0.0490215	0.30182
GO:0042806=fucose binding	GO	6	1	2	0.0490965	0.302187
GO:0031941=filamentous actin	GO	22	3	7	0.0492029	0.302557
GO:0035887=aortic smooth muscle cell differentiation	GO	2	1	2	0.0492031	0.302557
GO:0045667=regulation of osteoblast differentiation	GO	102	7	19	0.0492245	0.302594
GO:0038049=ligand-activated RNA polymerase II transcription factor binding transcription factor activity	GO	1	1	2	0.0493555	0.303208
GO:0004307=ethanolaminephosphotransferase activity	GO	3	1	2	0.0494242	0.303439
GO:0072393=microtubule anchoring at microtubule organizing center	GO	6	2	4	0.0495894	0.304072

## Sheet: Supplementary Table 4b
Supplementary Data 3. Significantly mutated gene sets.
Gene set	Source	Number of genes in the gene set	Number of mutated genes	Number of mutations in the gene set	Main genes mutated (number of mutations)	Binomial test p-value	BH adjusted q-value
MSIGDB.C2.CP___KEGG_CITRATE_CYCLE_TCA_CYCLE	KEGG	32	2	49	IDH1 (n=42); IDH2 (n=7) ;	0	0
GO:0048699=generation of neurons	GO	1221	90	219	AATK (n=2); ATG7 (n=2); COL6A1 (n=5); DIAPH1 (n=4); KIDINS220 (n=3); NEO1 (n=3); NOTCH1 (n=6); NOTCH3 (n=3); PSD3; TCF12 (n=5)	8.9e-06	0.00035499
MSIGDB.C2.CP___KEGG_NOTCH_SIGNALING_PATHWAY	KEGG	47	7	20	CREBBP (n=3);MAML2 (n=2);NCOR2 (n=2); NOTCH1 (n=6); NOTCH2 (n=2); NOTCH3 (n=3); RBPJ (n=2)	1.04e-05	0.00040244
GO:0022008=neurogenesis	GO	1296	95	230	AATK (n=2); ATG7 (n=2); COL6A1 (n=5); DIAPH1 (n=4); KIDINS220 (n=3); NEO1 (n=3); NOTCH1 (n=6); NOTCH3 (n=3); PSD3; TCF12 (n=5)	1.12e-05	0.00042855
GO:0030182=neuron differentiation	GO	1126	82	202	AATK (n=2); ATG7 (n=2); COL6A1 (n=5); DIAPH1 (n=4;KIDINS220 (n=3); NEO1 (n=3);NOTCH1 (n=6);NOTCH3 (n=3);PSD3; TCF12 (n=5)	2.39e-05	0.00080623
GO:0006325=chromatin organization	GO	618	35	85	ARID1A (n=2);ATRX (n=4);ATXN7 (n=2);BRCA2 (n=2); CREBBP (n=3); NIPBL (n=5); SETD2 (n=3); SMARCA4 (n=2); TRRAP (n=4)	0.0211032	0.170695
GO:0016568=chromatin modification	GO	495	31	77	ARID1A (n=2);ATRX (n=4);ATXN7 (n=2);BRCA2 (n=2); CREBBP (n=3); NIPBL (n=5); SETD2 (n=3); SMARCA4 (n=2); TRRAP (n=4)	0.0272812	0.204735
(a) Gene sets harboring significantly more mutations than expected by chance are indicated. (b) Gene sets highlighted in the study, with detailed number of mutations among the main mutated genes of each set (identified as significantly mutated through MutSigCV or as significantly biased through Oncodrive-fm).
