# Supplementary material for: TCF12 is mutated in anaplastic oligodendroglioma
Source: Nat Commun. 2015 Jun 12;6:7207. doi: 10.1038/ncomms8207 (PMC4490400; doi:10.1038/ncomms8207)
Supplement: Supplementary Data 4 — List of pathways and gene sets significantly enriched in genes significantly deregulated between TCF12 mutant samples and TCF12 wt samples. Gene set member lists were retrieved online from MSigDB, GO and SMD databases and hypergeometric tests were performed between each gene set and the list of significantly deregulated genes. [file ncomms8207-s5.xlsx]

## Sheet: GSEhypGeo_TCF12mut_codel_v2.txt
Supplementary Data 4. List of pathways and gene sets significantly enriched in genes significantly deregulated between TCF12 mutant samples and TCF12 wt samples.
Gene.Set	GS.size	Nb corresponding cases in population	Nb corresponding cases in list	Hypergeometric test p-value	corresponding elements in list
MSIGDB.C2.CGP__SCHUETZ_BREAST_CANCER_DUCTAL_INVASIVE_UP	351	341	14	1.97083e-09	GLIPR1;C1S;HLA-DMA;C1QB;LY96;C1QA;KIAA1199;GIMAP4;CTSS;SPON1;IGFBP7;FSTL1;TGFBR2;FCER1G
MSIGDB.C4.CM___MODULE_5	434	417	15	3.03157e-09	TGFBR2;C1QB;SEPP1;TPM2;RNASE1;C1S;FOSL2;MAGI1;FUCA1;CADM1;HLA-DMA;ANXA2;CALCRL;FCER1G;P4HA2
MSIGDB.C4.CM___MODULE_19	314	304	13	4.75996e-09	TGFBR2;C1QB;SEPP1;TPM2;RNASE1;C1S;GOLGA8A;FOSL2;FUCA1;CADM1;HLA-DMA;FSTL1;BAMBI
MSIGDB.C2.CGP__THUM_SYSTOLIC_HEART_FAILURE_UP	423	411	14	2.1073e-08	CFI;RNASE1;LY96;NUCKS1;TGFBR2;C1QB;C1QA;CALCRL;FCER1G;C1S;HLA-DMA;SLN;C1QC;CTSS
MSIGDB.C2.CP___REACTOME_CREATION_OF_C4_AND_C2_ACTIVATORS	10	8	4	4.29109e-08	C1QA;C1QB;C1QC;C1S
GO:0050776=regulation of immune response	885	713	17	1.08265e-07	HLA-DMA;CFI;POLR3G;PARP9;A2M;C1QA;C1QB;C1QC;C1S;CADM1;FCER1G;UBB;FGF9;ERBB4;CTSS;LY96;DOCK1
GO:0002684=positive regulation of immune system process	802	636	16	1.29484e-07	HLA-DMA;TGFBR2;POLR3G;C1QA;C1QB;C1QC;C1S;CFI;FOXP1;FCER1G;CADM1;UBB;CTSS;LY96;DOCK1;A2M
GO:0006956=complement activation	178	47	6	1.3314e-07	C1QA;C1QB;C1QC;C1S;CFI;A2M
GO:0002682=regulation of immune system process	1237	1044	20	2.52074e-07	HLA-DMA;CFI;FCER1G;TGFBR2;POLR3G;A2M;FOXP1;C1QC;FAM213A;PARP9;C1QA;C1QB;C1S;CADM1;UBB;CTSS;LY96;DOCK1;FGF9;ERBB4
MSIGDB.C2.CP___REACTOME_COMPLEMENT_CASCADE	32	28	5	2.72078e-07	CFI;C1QA;C1QB;C1QC;C1S
MSIGDB.C2.CP___BIOCARTA_CLASSIC_PATHWAY	14	12	4	2.98735e-07	C1S;C1QB;C1QA;C1QC
MSIGDB.C2.CP___REACTOME_INITIAL_TRIGGERING_OF_COMPLEMENT	16	12	4	2.98735e-07	C1QA;C1QB;C1QC;C1S
GO:0045087=innate immune response	958	778	17	3.70837e-07	POLR3G;C1QA;C1QB;C1QC;CFI;C1S;UBB;CTSS;FCER1G;FGF9;DOCK1;ERBB4;LY96;IFITM3;PARP9;A2M;CADM1
MSIGDB.C4.CM___MODULE_84	549	520	14	3.77907e-07	TGFBR2;C1QB;SEPP1;RNASE1;C1S;MAGI1;HLA-DMA;FCER1G;FOXG1;CTSS;IGFBP7;A2M;GIMAP4;C1QC
GO:0006958=complement activation, classical pathway	161	31	5	4.64733e-07	C1QA;C1QB;C1QC;CFI;C1S
GO:0016064=immunoglobulin mediated immune response	226	93	7	4.65393e-07	HLA-DMA;FCER1G;C1QA;C1QB;C1QC;CFI;C1S
GO:0019724=B cell mediated immunity	229	96	7	5.78299e-07	HLA-DMA;FCER1G;C1QA;C1QB;C1QC;CFI;C1S
MSIGDB.C2.CP___KEGG_COMPLEMENT_AND_COAGULATION_CASCADES	69	67	6	1.14002e-06	A2M;C1S;C1QB;C1QA;C1QC;CFI
GO:0072376=protein activation cascade	199	67	6	1.14002e-06	C1QA;C1QB;C1QC;C1S;A2M;CFI
MSIGDB.C2.CP___BIOCARTA_COMP_PATHWAY	19	17	4	1.40857e-06	C1S;C1QB;C1QA;C1QC
MSIGDB.C4.CM___MODULE_1	368	358	11	2.06588e-06	TGFBR2;SPON1;C1QB;SEPP1;TPM2;RNASE1;C1S;GOLGA8A;FOSL2;MAGI1;FUCA1
GO:0002455=humoral immune response mediated by circulating immunoglobulin	175	42	5	2.22596e-06	C1QA;C1QB;C1QC;CFI;C1S
GO:0002250=adaptive immune response	365	229	9	2.52633e-06	CTSS;CADM1;HLA-DMA;FCER1G;C1QA;C1QB;C1QC;CFI;C1S
MSIGDB.C4.CM___MODULE_130	23	20	4	2.83407e-06	C1QB;C1S;CFI;C1QA
GO:0005581=collagen trimer	92	80	6	3.25478e-06	C1QB;COL4A4;C1QA;C1QC;COL2A1;COL9A1
GO:0002460=adaptive immune response based on somatic recombination of immune receptors built from immunoglobulin superfamily domains	327	193	8	6.33265e-06	CADM1;HLA-DMA;FCER1G;C1QA;C1QB;C1QC;CFI;C1S
MSIGDB.C2.CGP__DEMAGALHAES_AGING_UP	55	52	5	6.53274e-06	LITAF;CTSS;C1QB;C1QC;C1QA
MSIGDB.C2.CGP__TAKEDA_TARGETS_OF_NUP98_HOXA9_FUSION_10D_DN	142	139	7	6.92783e-06	SEPP1;A2M;RNASE1;C1QB;C1QA;C1QC;FUCA1
MSIGDB.C7.IMMU_GSE24634_TREG_VS_TCONV_POST_DAY10_IL4_CONVERSION_DN	200	196	8	7.09149e-06	PPFIBP2;C1S;TBC1D1;C1QB;RNASE1;LY96;FUCA1;C1QA
MSIGDB.C2.CGP__HECKER_IFNB1_TARGETS	95	92	6	7.3532e-06	PARP9;RTP4;RPS23;C1QB;C1QC;C1QA
MSIGDB.C2.CGP__PICCALUGA_ANGIOIMMUNOBLASTIC_LYMPHOMA_UP	205	201	8	8.52697e-06	C1S;A2M;FSTL1;C1QB;IGFBP7;C1QA;C1QC;FUCA1
MSIGDB.C2.CGP__ICHIBA_GRAFT_VERSUS_HOST_DISEASE_D7_UP	107	102	6	1.33291e-05	LITAF;C1QB;HLA-DMA;GIMAP4;C1QC;CTSS
MSIGDB.C2.CGP__CHARAFE_BREAST_CANCER_LUMINAL_VS_BASAL_DN	455	436	11	1.33914e-05	ANXA2;C1S;CFI;GLIPR1;TGFBR2;FAM101B;SLC6A15;FSTL1;ZDHHC2;IGFBP7;TBC1D1
MSIGDB.C2.CGP__CHARAFE_BREAST_CANCER_LUMINAL_VS_MESENCHYMAL_DN	460	447	11	1.68727e-05	FAM101B;CD99;FOSL2;TBC1D1;GLIPR1;ZDHHC2;ANXA2;FSTL1;IGFBP7;C1S;TGFBR2
MSIGDB.C2.CGP__SERVITJA_ISLET_HNF1A_TARGETS_UP	163	162	7	1.88095e-05	ANXA2;C1QB;C1S;IFITM3;SLC6A15;RNASE1;C1QC
GO:0048839=inner ear development	168	162	7	1.88095e-05	C1QB;HLA-DMA;IGFBP7;COL2A1;FGF9;FOXG1;ZIC1
MSIGDB.C2.CGP__CHICAS_RB1_TARGETS_CONFLUENT	567	547	12	2.14233e-05	CADM1;CD99;ANXA2;LIMD1;PARP9;C1S;STXBP6;CMBL;TPM2;TGFBR2;ANO4;IFITM3
MSIGDB.C2.CGP__MARKEY_RB1_CHRONIC_LOF_DN	118	114	6	2.51353e-05	CADM1;C1QB;C1QC;C1QA;CTSS;SLC1A6
GO:0005602=complement component C1 complex	2	2	2	2.54286e-05	C1QA;C1QB
MSIGDB.C2.CGP__RODWELL_AGING_KIDNEY_UP	487	470	11	2.67688e-05	ANXA2;HLA-DMA;SPON1;C1QA;FCER1G;SHANK2;C1QB;FAM101B;A2M;C1S;C1QC
MSIGDB.C2.CGP__ONKEN_UVEAL_MELANOMA_UP	783	760	14	2.97519e-05	LY96;IGFBP7;IFITM3;TBC1D1;C1QA;CTSS;FGF9;HLA-DMA;C1QB;CADM1;DOCK9;FCER1G;P4HA2;NT5DC3
MSIGDB.C2.CGP__BOYLAN_MULTIPLE_MYELOMA_C_D_DN	252	241	8	3.15722e-05	SPON1;GIMAP4;ANXA2;IFITM3;RTP4;FOSL2;SEPP1;P4HA2
MSIGDB.C4.CM___MODULE_44	327	316	9	3.32923e-05	TGFBR2;C1QB;SEPP1;RNASE1;C1S;FUCA1;HLA-DMA;FSTL1;FOXG1
GO:0006952=defense response	1555	1325	19	3.42103e-05	LY96;POLR3G;C1QA;C1QB;C1QC;CFI;C1S;UBB;CTSS;FCER1G;FGF9;DOCK1;ERBB4;IFITM3;FAM111A;A2M;CALCRL;CADM1;PARP9
MSIGDB.C2.CGP__MCLACHLAN_DENTAL_CARIES_UP	253	245	8	3.54901e-05	FCER1G;LY96;C1QB;C1QA;HLA-DMA;CFI;CTSS;RNASE1
MSIGDB.C4.CM___MODULE_6	416	400	10	3.64272e-05	TGFBR2;SEPP1;TPM2;RNASE1;C1S;GOLGA8A;FOSL2;FUCA1;HLA-DMA;COL2A1
MSIGDB.C2.CGP__ICHIBA_GRAFT_VERSUS_HOST_DISEASE_35D_UP	131	123	6	3.86038e-05	HLA-DMA;LITAF;C1QA;C1QB;CTSS;C1QC
GO:0043583=ear development	193	186	7	4.55762e-05	C1QB;HLA-DMA;IGFBP7;COL2A1;FGF9;FOXG1;ZIC1
GO:0060038=cardiac muscle cell proliferation	41	40	4	4.94497e-05	FOXP1;TGFBR2;ERBB4;FGF9
MSIGDB.C2.CGP__SWEET_KRAS_TARGETS_UP	84	79	5	5.08307e-05	GLIPR1;C1S;CADM1;IGFBP7;P4HA2
MSIGDB.C2.CGP__KIM_GLIS2_TARGETS_UP	84	79	5	5.08307e-05	TGFBR2;HLA-DMA;IFITM3;SPON1;FCER1G
GO:0006955=immune response	1475	1250	18	5.36745e-05	HLA-DMA;C1QC;CTSS;IFITM3;POLR3G;C1QA;C1QB;CFI;C1S;UBB;FCER1G;FGF9;DOCK1;ERBB4;LY96;CADM1;A2M;PARP9
MSIGDB.C2.CGP__WONG_ADULT_TISSUE_STEM_MODULE	721	702	13	5.54641e-05	FOXP1;HLA-DMA;SLC6A15;PPFIBP2;SPON1;IGFBP7;REEP3;FSTL1;FAM101B;INVS;CADM1;GSX1;IFITM3
GO:0002376=immune system process	2295	2017	24	5.77739e-05	HLA-DMA;C1QC;CTSS;IFITM3;FCER1G;C1QA;C1QB;C1S;POLR3G;FAM111A;CFI;UBB;FGF9;DOCK1;ERBB4;LY96;TGFBR2;CADM1;KIF3A;FOXP1;A2M;PARP9;FAM213A;ANXA2
MSIGDB.C2.CGP__LEE_AGING_CEREBELLUM_UP	84	82	5	6.0803e-05	C1QA;C1QC;C1QB;TBC1D1;CTSS
MSIGDB.C7.IMMU_GSE7852_LN_VS_THYMUS_TREG_DN	200	195	7	6.14556e-05	FCER1G;FAM101B;IFITM3;IGFBP7;ANXA2;CADM1;NUCKS1
MSIGDB.C7.IMMU_GSE24634_TREG_VS_TCONV_POST_DAY3_IL4_CONVERSION_DN	200	196	7	6.34691e-05	C1QA;C1QB;RNASE1;ANXA2;LY96;HLA-DMA;IGFBP7
MSIGDB.C7.IMMU_GSE360_L_DONOVANI_VS_B_MALAYI_HIGH_DOSE_MAC_DN	200	196	7	6.34691e-05	PPFIBP2;EIF3H;IFITM3;FUCA1;SLN;HLA-DMA;C1QB
MSIGDB.C2.CP___KEGG_SYSTEMIC_LUPUS_ERYTHEMATOSUS	140	83	5	6.44418e-05	C1S;C1QB;C1QA;C1QC;HLA-DMA
MSIGDB.C7.IMMU_GSE13485_CTRL_VS_DAY3_YF17D_VACCINE_PBMC_DN	200	197	7	6.55362e-05	PARP9;IFITM3;RTP4;IGFBP7;C1QA;C1QB;MINA
GO:0006959=humoral immune response	279	137	6	7.05124e-05	C1QA;C1QB;C1QC;C1S;CFI;A2M
GO:0005615=extracellular space	1207	1053	16	7.85953e-05	COL2A1;C1QC;CFI;ANXA2;CTSS;FGF9;SEPP1;FSTL1;IGFBP7;PPFIBP2;SPON1;LY96;C1QA;C1QB;A2M;C1S
MSIGDB.C2.CGP__BROWNE_HCMV_INFECTION_24HR_DN	148	142	6	8.60062e-05	MTMR11;TPM2;POLR3G;KIAA1199;TGFBR2;UBB
MSIGDB.C4.CGN__MORF_NPM1	162	144	6	9.29147e-05	EIF3H;EIF3M;RPL7;RPS23;UBB;RPL31
MSIGDB.C2.CGP__IGLESIAS_E2F_TARGETS_UP	151	147	6	0.000104099	C1QB;C1QC;ANXA2;CADM1;C1QA;CTSS
MSIGDB.C4.CM___MODULE_2	384	371	9	0.000114068	TGFBR2;SEPP1;TPM2;C1S;GOLGA8A;FOSL2;CADM1;HLA-DMA;ZIC1
MSIGDB.C4.CM___MODULE_58	21	19	3	0.000115481	C1S;CFI;C1QA
MSIGDB.C2.CGP__RODWELL_AGING_KIDNEY_NO_BLOOD_UP	222	217	7	0.000119933	ANXA2;C1QB;SPON1;C1QA;C1S;C1QC;A2M
MSIGDB.C2.CGP__WALLACE_PROSTATE_CANCER_RACE_UP	299	292	8	0.000121081	CTSS;RNASE1;FCER1G;IFITM3;C1QB;C1QA;GLIPR1;LY96
MSIGDB.C4.CGN__GNF2_ST13	64	51	4	0.000129554	EIF3H;RPL7;RPL31;RPS23
GO:0007224=smoothened signaling pathway	101	99	5	0.00014889	TGFBR2;KIF3A;ZIC1;INTU;FGF9
GO:0006605=protein targeting	517	476	10	0.000153643	RTP4;ANXA2;RPL7;RPS23;RPL31;FGF9;BAMBI;ZIC1;LITAF;ERBB4
ILCA HOSHIDA_LIVER_CANCER_SUBCLASS_S1.HOSHIDA_LIVER_CANCER_SUBCLASS_S1	237	231	7	0.000176409	CTSS;HLA-DMA;GLIPR1;RNASE1;LITAF;C1QB;TPM2
MSIGDB.C2.CGP__HOSHIDA_LIVER_CANCER_SUBCLASS_S1	237	231	7	0.000176409	CTSS;HLA-DMA;GLIPR1;RNASE1;LITAF;C1QB;TPM2
MSIGDB.C2.CGP__KATSANOU_ELAVL1_TARGETS_UP	169	163	6	0.000183142	C1QB;CTSS;CMBL;FAM101B;C1QA;C1QC
MSIGDB.C2.CGP__BILANGES_SERUM_AND_RAPAMYCIN_SENSITIVE_GENES	68	56	4	0.000186748	EIF3M;RPS23;RPL7;EIF3H
MSIGDB.C2.CGP__MCLACHLAN_DENTAL_CARIES_DN	245	238	7	0.000211799	CTSS;SPON1;LY96;HLA-DMA;RNASE1;FCER1G;C1QB
MSIGDB.C4.CM___MODULE_55	834	804	13	0.000213904	TGFBR2;C1QB;SEPP1;TPM2;RNASE1;C1S;MAGI1;CADM1;HLA-DMA;COL2A1;CFI;SLC1A6;COL9A1
MSIGDB.C2.CGP__LIAN_LIPA_TARGETS_3M	59	58	4	0.000214051	C1QB;C1QA;C1QC;FCER1G
MSIGDB.C2.CP___REACTOME_INNATE_IMMUNE_SYSTEM	279	239	7	0.000217291	CTSS;LY96;CFI;C1QA;C1QB;C1QC;C1S
MSIGDB.C4.CM___MODULE_88	838	809	13	0.000227178	C1QB;SEPP1;TPM2;RNASE1;C1S;MAGI1;CADM1;HLA-DMA;COL2A1;FCER1G;CFI;SLC1A6;COL9A1
MSIGDB.C2.CGP__OZANNE_AP1_TARGETS_DN	5	5	2	0.000251767	CADM1;FSTL1
GO:2000648=positive regulation of stem cell proliferation	63	63	4	0.000294746	FOXG1;FOXP1;FGF9;TGFBR2
GO:0022617=extracellular matrix disassembly	121	116	5	0.000311931	A2M;COL2A1;COL9A1;CTSS;COL4A4
MSIGDB.C2.CGP__LI_WILMS_TUMOR_VS_FETAL_KIDNEY_1_UP	182	180	6	0.000312664	ERBB4;IGFBP7;SEPP1;FGF9;TGFBR2;FUCA1
MSIGDB.C2.CGP__BAELDE_DIABETIC_NEPHROPATHY_DN	434	428	9	0.000329695	LITAF;C1S;CTBP1;ERBB4;FOSL2;FGF9;IGFBP7;EIF3M;COL4A4
MSIGDB.C3.TFT__TTGTTT_V$FOXO4_01	2061	1982	22	0.000337536	MAGI1;STXBP6;FOXG1;CADM1;TAGAP;FOXP1;C1S;PKNOX2;ZIC1;DOCK9;BAMBI;FGF9;CDC14B;COL9A1;C1QC;SEPP1;GRM5;FSTL1;ERBB4;SPON1;FOSL2;GSX1
MSIGDB.C2.CGP__DAVIES_MULTIPLE_MYELOMA_VS_MGUS_DN	28	27	3	0.00033846	LY96;LITAF;FCER1G
GO:0045088=regulation of innate immune response	269	260	7	0.000361928	POLR3G;PARP9;A2M;CADM1;UBB;CTSS;LY96
GO:0030020=extracellular matrix structural constituent conferring tensile strength	6	6	2	0.0003764	COL2A1;COL9A1
MSIGDB.C7.IMMU_GSE33513_TCF7_KO_VS_HET_EARLY_THYMIC_PROGENITOR_UP	200	188	6	0.000394293	RTP4;CTSS;IFITM3;FCER1G;FOSL2;CFI
GO:0046620=regulation of organ growth	70	68	4	0.000395232	FOXP1;TGFBR2;ERBB4;FGF9
MSIGDB.C4.CM___MODULE_12	360	349	8	0.000404282	C1QB;SEPP1;RNASE1;C1S;GOLGA8A;FOSL2;CADM1;ZIC1
MSIGDB.C7.IMMU_GSE17974_IL4_AND_ANTI_IL12_VS_UNTREATED_24H_ACT_CD4_TCELL_DN	200	189	6	0.000405567	INTU;GIMAP4;ANXA2;ANKDD1A;FCER1G;FGF9
MSIGDB.C2.CGP__ZHANG_ANTIVIRAL_RESPONSE_TO_RIBAVIRIN_UP	30	29	3	0.000419713	IFITM3;CD99;C1S
MSIGDB.C4.CM___MODULE_497	29	29	3	0.000419713	ZIC1;BAMBI;FOXG1
MSIGDB.C7.IMMU_GSE3982_EOSINOPHIL_VS_EFF_MEMORY_CD4_TCELL_UP	200	193	6	0.000453205	FUCA1;FOSL2;CTSS;TGFBR2;TBC1D1;IGFBP7
MSIGDB.C7.IMMU_GSE3982_MAST_CELL_VS_BASOPHIL_DN	200	193	6	0.000453205	RPL31;CTBP1;UBB;ANKRD55;RPL7;FAM60A
MSIGDB.C4.CGN__MORF_EIF4A2	137	126	5	0.000456369	EIF3H;EIF3M;RPL7;UBB;RPL31
MSIGDB.C7.IMMU_GSE3982_EOSINOPHIL_VS_BCELL_UP	200	194	6	0.000465771	PKNOX2;UBB;C1S;SLC1A6;TGFBR2;FUCA1
MSIGDB.C2.CGP__FURUKAWA_DUSP6_TARGETS_PCI35_UP	74	71	4	0.000466094	RTP4;C1S;RNASE1;PARP9
GO:0019058=viral life cycle	297	272	7	0.000474134	UBB;RPL7;RPS23;RPL31;CTBP1;IFITM3;FAM111A
MSIGDB.C7.IMMU_GSE24634_TEFF_VS_TCONV_DAY7_IN_CULTURE_DN	200	195	6	0.000478606	TBC1D1;CTSS;C1QB;HLA-DMA;C1QA;C1S
MSIGDB.C2.CGP__LIAN_LIPA_TARGETS_6M	74	72	4	0.000491602	C1QB;FCER1G;C1QA;C1QC
GO:0030574=collagen catabolic process	75	73	4	0.000518089	COL2A1;COL9A1;CTSS;COL4A4
MSIGDB.C2.CGP__NAKAYAMA_SOFT_TISSUE_TUMORS_PCA1_UP	76	75	4	0.000574085	LY96;C1S;C1QA;C1QB
MSIGDB.C2.CP___PID_AVB3_INTEGRIN_PATHWAY	75	75	4	0.000574085	TGFBR2;COL2A1;COL9A1;COL4A4
MSIGDB.C2.CGP__GRAESSMANN_RESPONSE_TO_MC_AND_SERUM_DEPRIVATION_UP	211	203	6	0.000591505	FSTL1;PARP9;SEPP1;RTP4;IGFBP7;COL9A1
MSIGDB.C3.TFT__V$OCT1_02	214	204	6	0.000606956	ERBB4;PKNOX2;ZIC1;ADAMTSL1;FOXP1;COL9A1
MSIGDB.C2.CGP__LINDGREN_BLADDER_CANCER_CLUSTER_2B	392	373	8	0.000626282	C1S;IFITM3;GLIPR1;STXBP6;IGFBP7;HLA-DMA;TPM2;A2M
MSIGDB.C4.CM___MODULE_46	395	374	8	0.000637322	C1S;FCER1G;P4HA2;CFI;C1QA;FGF9;CTSS;IFITM3
MSIGDB.C2.CP___KEGG_PRION_DISEASES	35	34	3	0.00067482	C1QB;C1QA;C1QC
MSIGDB.C4.CM___MODULE_75	399	379	8	0.000694907	SEPP1;C1S;FCER1G;P4HA2;CFI;C1QA;CTSS;IFITM3
GO:0031012=extracellular matrix	406	379	8	0.000694907	ANXA2;IGFBP7;SPON1;ADAMTSL1;COL2A1;FGF9;COL4A4;COL9A1
GO:0006413=translational initiation	160	139	5	0.000713348	EIF3H;RPL7;RPS23;RPL31;EIF3M
MSIGDB.C2.CGP__HELLEBREKERS_SILENCED_DURING_TUMOR_ANGIOGENESIS	80	80	4	0.00073269	FUCA1;CADM1;COL2A1;IGFBP7
MSIGDB.C6.ONCO_KRAS.KIDNEY_UP.V1_UP	145	140	5	0.000736824	FGF9;SEPP1;A2M;GRM5;SLC6A15
GO:0072091=regulation of stem cell proliferation	83	81	4	0.000767774	FOXP1;FGF9;TGFBR2;FOXG1
MSIGDB.C2.CGP__LI_INDUCED_T_TO_NATURAL_KILLER_UP	307	296	7	0.00078132	ANXA2;IFITM3;MINA;FOSL2;LITAF;FCER1G;GLIPR1
MSIGDB.C3.TFT__RYAAAKNNNNNNTTGW_UNKNOWN	84	82	4	0.000804029	ZIC1;FAM101B;ADAMTSL1;ANXA2
GO:0021510=spinal cord development	91	84	4	0.000880138	ZIC1;FOXP1;GSX1;INTU
GO:0019886=antigen processing and presentation of exogenous peptide antigen via MHC class II	92	85	4	0.000920035	HLA-DMA;CTSS;FCER1G;KIF3A
MSIGDB.C2.CGP__BENPORATH_PRC2_TARGETS	652	599	10	0.000932328	STXBP6;KIAA1199;ZIC1;COL2A1;SPON1;ERBB4;GSX1;FGF9;PKNOX2;FOXG1
GO:0002053=positive regulation of mesenchymal cell proliferation	38	38	3	0.000937452	FOXP1;FGF9;TGFBR2
MSIGDB.C4.CGN__MORF_UBE2I	238	224	6	0.000987356	EIF3M;CTBP1;RPL31;EIF3H;RPL7;UBB
MSIGDB.C2.CGP__LIU_VAV3_PROSTATE_CARCINOGENESIS_UP	89	87	4	0.00100362	TGFBR2;FCER1G;C1QA;CTSS
MSIGDB.C4.CGN__MORF_TPT1	102	87	4	0.00100362	RPL7;RPS23;UBB;RPL31
GO:0005604=basement membrane	95	87	4	0.00100362	COL2A1;ANXA2;FGF9;COL4A4
GO:0061024=membrane organization	766	715	11	0.00100719	UBB;TBC1D1;KIF3A;ANXA2;FCER1G;DOCK1;REEP3;RTP4;RPL7;RPS23;RPL31
MSIGDB.C2.CGP__KAAB_FAILED_HEART_VENTRICLE_DN	41	39	3	0.00101185	FCER1G;C1QB;IFITM3
MSIGDB.C2.CP___REACTOME_NCAM1_INTERACTIONS	39	39	3	0.00101185	COL2A1;COL4A4;COL9A1
GO:0002495=antigen processing and presentation of peptide antigen via MHC class II	95	88	4	0.00104736	HLA-DMA;CTSS;FCER1G;KIF3A
MSIGDB.C2.CGP__RUIZ_TNC_TARGETS_UP	153	152	5	0.00106578	SLC6A15;SEPP1;A2M;IGFBP7;BAMBI
MSIGDB.C2.CGP__NAKAMURA_TUMOR_ZONE_PERIPHERAL_VS_CENTRAL_DN	634	610	10	0.00106956	FUCA1;C1S;RPL31;CFI;SEPP1;FOSL2;BAMBI;LITAF;GOLGA8A;KIAA1199
GO:0002504=antigen processing and presentation of peptide or polysaccharide antigen via MHC class II	98	89	4	0.00109241	HLA-DMA;CTSS;FCER1G;KIF3A
GO:0005578=proteinaceous extracellular matrix	336	314	7	0.0011014	ADAMTSL1;SPON1;COL2A1;ANXA2;FGF9;COL9A1;COL4A4
MSIGDB.C2.CGP__RODRIGUES_THYROID_CARCINOMA_ANAPLASTIC_DN	537	510	9	0.00114989	IGFBP7;GLT8D2;FOXP1;CTSS;SHANK2;MAGI1;TBC1D1;STXBP6;DIO2
GO:0007507=heart development	425	410	8	0.00115272	CALCRL;ERBB4;TGFBR2;KIF3A;COL2A1;FOXP1;FGF9;INVS
MSIGDB.C2.CP___REACTOME_3_UTR_MEDIATED_TRANSLATIONAL_REGULATION	176	91	4	0.00118657	RPL7;RPL31;RPS23;EIF3H
GO:0042472=inner ear morphogenesis	95	91	4	0.00118657	COL2A1;FGF9;FOXG1;ZIC1
MSIGDB.C2.CGP__BERTUCCI_MEDULLARY_VS_DUCTAL_BREAST_CANCER_DN	169	156	5	0.00119646	TPM2;FAM101B;CADM1;FSTL1;ERBB4
GO:0006414=translational elongation	111	92	4	0.00123572	RPL7;RPS23;RPL31;DIO2
MSIGDB.C2.CGP__MANTOVANI_NFKB_TARGETS_UP	43	42	3	0.00125712	C1S;CDC14B;IGFBP7
MSIGDB.C3.TFT__V$FOXO1_02	240	235	6	0.00126295	FSTL1;FOXG1;FGF9;SEPP1;CADM1;FOSL2
GO:0035265=organ growth	98	94	4	0.00133827	FOXP1;TGFBR2;ERBB4;FGF9
GO:0010464=regulation of mesenchymal cell proliferation	43	43	3	0.00134645	FOXP1;FGF9;TGFBR2
MSIGDB.C5.GO___REGULATION_OF_SYNAPSE_STRUCTURE_AND_ACTIVITY	11	11	2	0.00135746	COL4A4;UBB
MSIGDB.C5.GO___DEVELOPMENTAL_GROWTH	11	11	2	0.00135746	COL4A4;UBB
MSIGDB.C3.TFT__V$FREAC3_01	251	239	6	0.00137654	FSTL1;FGF9;BAMBI;CADM1;FOSL2;GSX1
MSIGDB.C4.CM___MODULE_137	546	525	9	0.00140507	C1QB;SEPP1;RNASE1;CADM1;ZIC1;FOXG1;FGF9;SLC1A6;KIF3A
MSIGDB.C2.CGP__TIEN_INTESTINE_PROBIOTICS_6HR_DN	167	162	5	0.00141425	CADM1;DOCK9;SEPP1;BAMBI;SPON1
MSIGDB.C6.ONCO_WNT_UP.V1_DN	170	162	5	0.00141425	COL9A1;SLC1A6;FAM60A;CMBL;DIO2
MSIGDB.C4.CM___MODULE_100	544	526	9	0.00142358	C1QB;SEPP1;RNASE1;CADM1;ZIC1;FOXG1;FGF9;SLC1A6;KIF3A
MSIGDB.C2.CGP__FLECHNER_BIOPSY_KIDNEY_TRANSPLANT_REJECTED_VS_OK_DN	546	531	9	0.00151914	FGF9;KIF3A;COL4A4;CTBP1;ERBB4;SHANK2;BAMBI;VPS13A;FUCA1
MSIGDB.C3.TFT__V$HLF_01	254	244	6	0.00152933	ZDHHC2;PKNOX2;BAMBI;CADM1;FOXP1;CALCRL
GO:0007389=pattern specification process	451	430	8	0.00155817	ZIC1;FOXP1;TGFBR2;ERBB4;KIF3A;FOXG1;INTU;INVS
MSIGDB.C4.CM___MODULE_66	552	534	9	0.00157891	C1QB;SEPP1;RNASE1;CADM1;ZIC1;FOXG1;FGF9;SLC1A6;KIF3A
MSIGDB.C2.CGP__YOSHIMURA_MAPK8_TARGETS_UP	1305	1251	15	0.00158494	CTSS;A2M;C1QC;HLA-DMA;CALCRL;ERBB4;GRM5;CADM1;FOXG1;TGFBR2;SLC1A6;COL9A1;UBB;C1QB;SEPP1
MSIGDB.C2.CGP__BERTUCCI_INVASIVE_CARCINOMA_DUCTAL_VS_LOBULAR_DN	46	46	3	0.00163807	TGFBR2;RPL31;SEPP1
MSIGDB.C2.CP___PID_SYNDECAN_1_PATHWAY	46	46	3	0.00163807	COL2A1;COL4A4;COL9A1
MSIGDB.C3.TFT__V$CEBPB_01	262	250	6	0.00172937	ERBB4;FGF9;ZIC1;FOXP1;C1S;TPM2
GO:0072594=establishment of protein localization to organelle	472	440	8	0.00179952	FGF9;RPL7;RPS23;RPL31;LITAF;ZIC1;ERBB4;BAMBI
MSIGDB.C2.CGP__KANG_GIST_WITH_PDGFRA_UP	50	48	3	0.00185278	SPON1;GLIPR1;C1S
MSIGDB.C2.CGP__ASTON_MAJOR_DEPRESSIVE_DISORDER_UP	49	48	3	0.00185278	TBC1D1;IGFBP7;TPM2
MSIGDB.C2.CGP__YANG_BCL3_TARGETS_UP	364	345	7	0.00188593	RTP4;FAM111A;GLT8D2;A2M;CALCRL;FGF9;TGFBR2
MSIGDB.C2.CGP__BENPORATH_NOS_TARGETS	179	173	5	0.00188761	BAMBI;POLR3G;ZIC1;CDC14B;NUCKS1
MSIGDB.C2.CGP__LU_AGING_BRAIN_UP	262	255	6	0.00191076	LITAF;BAMBI;TGFBR2;SPON1;RNASE1;SEPP1
GO:0007417=central nervous system development	814	775	11	0.00191156	COL2A1;CADM1;TGFBR2;SEPP1;FOXG1;ZIC1;ERBB4;GSX1;FOXP1;INTU;FGF9
GO:0001731=formation of translation preinitiation complex	17	13	2	0.00191243	EIF3H;EIF3M
GO:0033290=eukaryotic 48S preinitiation complex	15	13	2	0.00191243	EIF3H;EIF3M
GO:0048002=antigen processing and presentation of peptide antigen	186	174	5	0.00193575	UBB;CTSS;FCER1G;HLA-DMA;KIF3A
MSIGDB.C4.CGN__GNF2_EIF3S6	121	104	4	0.00194145	EIF3H;RPL7;RPS23;RPL31
GO:0016202=regulation of striated muscle tissue development	109	104	4	0.00194145	FOXP1;TGFBR2;ERBB4;FGF9
GO:0072562=blood microparticle	162	104	4	0.00194145	A2M;C1QB;C1QC;C1S
MSIGDB.C2.CGP__FULCHER_INFLAMMATORY_RESPONSE_LECTIN_VS_LPS_DN	463	446	8	0.00195796	KIAA1199;CMBL;SEPP1;C1S;LIMD1;IFITM3;FUCA1;TGFBR2
MSIGDB.C2.CGP__LEE_TARGETS_OF_PTCH1_AND_SUFU_UP	53	49	3	0.00196639	CTSS;C1QB;C1QA
MSIGDB.C2.CGP__COLINA_TARGETS_OF_4EBP1_AND_4EBP2	356	349	7	0.00201256	PPFIBP2;COL2A1;LY96;RTP4;FOXP1;FUCA1;IFITM3
MSIGDB.C2.CGP__ROSS_AML_WITH_CBFB_MYH11_FUSION	52	50	3	0.00208425	GIMAP4;CTSS;MTMR11
MSIGDB.C2.CGP__ZHAN_MULTIPLE_MYELOMA_CD1_VS_CD2_DN	52	50	3	0.00208425	FAM60A;STXBP6;TBC1D1
GO:0010463=mesenchymal cell proliferation	51	51	3	0.00220642	FOXP1;FGF9;TGFBR2
MSIGDB.C2.CGP__KYNG_RESPONSE_TO_H2O2_VIA_ERCC6	17	14	2	0.00222381	CTSS;RPL31
GO:0008430=selenium binding	17	14	2	0.00222381	SEPP1;DIO2
GO:0016282=eukaryotic 43S preinitiation complex	16	14	2	0.00222381	EIF3H;EIF3M
MSIGDB.C4.CM___MODULE_45	583	562	9	0.0022333	TGFBR2;FOSL2;MAGI1;HLA-DMA;COL2A1;FCER1G;CTSS;GLIPR1;LY96
MSIGDB.C2.CGP__TONKS_TARGETS_OF_RUNX1_RUNX1T1_FUSION_HSC_UP	185	180	5	0.00224364	FSTL1;ANXA2;CALCRL;TGFBR2;BAMBI
MSIGDB.C6.ONCO_PRC2_SUZ12_UP.V1_DN	191	181	5	0.00229823	FGF9;MRS2;SLC6A15;GIMAP4;CTSS
GO:0032963=collagen metabolic process	113	109	4	0.00230408	COL2A1;COL9A1;CTSS;COL4A4
MSIGDB.C7.IMMU_GSE17721_CTRL_VS_PAM3CSK4_1H_BMDM_DN	200	182	5	0.00235379	SLN;SPON1;GSX1;GLIPR1;SLC1A6
MSIGDB.C6.ONCO_CYCLIN_D1_KE_.V1_UP	190	183	5	0.00241031	TGFBR2;SLN;CTBP1;FOSL2;ZIC1
GO:0042471=ear morphogenesis	115	111	4	0.00246136	COL2A1;FGF9;FOXG1;ZIC1
MSIGDB.C6.ONCO_PRC2_EDD_UP.V1_DN	194	185	5	0.00252631	SLC6A15;LY96;SPON1;FUCA1;MRS2
MSIGDB.C7.IMMU_GSE27786_BCELL_VS_CD8_TCELL_DN	200	185	5	0.00252631	DIO2;GIMAP4;RPL7;ANXA2;EIF3M
MSIGDB.C2.CGP__TSUNODA_CISPLATIN_RESISTANCE_UP	15	15	2	0.00255746	C1S;DIO2
GO:0005852=eukaryotic translation initiation factor 3 complex	17	15	2	0.00255746	EIF3H;EIF3M
MSIGDB.C2.CGP__KIM_MYC_AMPLIFICATION_TARGETS_UP	201	186	5	0.00258581	RPS23;MAGI1;SLC6A15;MINA;ANKRD55
MSIGDB.C2.CGP__POMEROY_MEDULLOBLASTOMA_DESMOPLASIC_VS_CLASSIC_DN	59	54	3	0.00259929	RPS23;C1S;RPL7
MSIGDB.C4.CGN__MORF_JUND	64	54	3	0.00259929	UBB;RPL7;RPL31
GO:0006950=response to stress	3430	3083	27	0.00260272	LIMD1;SEPP1;IGFBP7;UBB;LY96;POLR3G;C1QA;C1QB;C1QC;CFI;C1S;CTSS;FCER1G;FGF9;DOCK1;ERBB4;TGFBR2;IFITM3;FAM111A;CDC14B;PARP9;A2M;CALCRL;DOCK9;KIF3A;CADM1;ANXA2
GO:0046907=intracellular transport	1426	1317	15	0.00260744	FGF9;VPS13A;UBB;SLN;RTP4;RPL7;RPS23;RPL31;ANXA2;KIF3A;LITAF;ZIC1;ERBB4;BAMBI;FCER1G
GO:0050896=response to stimulus	7322	6666	48	0.0026143	HLA-DMA;C1QC;CTSS;IFITM3;CADM1;LIMD1;SEPP1;IGFBP7;POLR3G;C1QA;C1QB;CFI;C1S;UBB;FCER1G;FGF9;DOCK1;ERBB4;LY96;GRM5;VPS13A;FOSL2;TGFBR2;ANKDD1A;LITAF;A2M;ANXA2;FAM111A;INVS;MAGI1;KIF3A;DOCK9;TAGAP;SHANK2;ZIC1;COL2A1;CDC14B;BAMBI;CALCRL;FSTL1;PARP9;RTP4;COL9A1;COL4A4;FOXP1;INTU;CYTH2;FOXG1
MSIGDB.C2.CGP__WANG_ESOPHAGUS_CANCER_VS_NORMAL_UP	121	113	4	0.00262588	C1S;FCER1G;IFITM3;IGFBP7
MSIGDB.C7.IMMU_GSE25087_FETAL_VS_ADULT_TREG_DN	200	187	5	0.00264632	FOSL2;LITAF;FGF9;TAGAP;FOXP1
MSIGDB.C7.IMMU_GSE9650_GP33_VS_GP276_LCMV_SPECIFIC_EXHAUSTED_CD8_TCELL_UP	200	187	5	0.00264632	HLA-DMA;P4HA2;C1QC;CMBL;FSTL1
MSIGDB.C7.IMMU_GSE3337_4H_VS_16H_IFNG_IN_CD8POS_DC_DN	200	188	5	0.00270785	FCER1G;IFITM3;C1QB;NT5DC3;HLA-DMA
GO:0019838=growth factor binding	117	114	4	0.0027109	A2M;IGFBP7;TGFBR2;COL2A1
GO:0008589=regulation of smoothened signaling pathway	56	55	3	0.00273921	ZIC1;INTU;FGF9
MSIGDB.C6.ONCO_RPS14_DN.V1_UP	192	189	5	0.00277041	LY96;CTSS;FUCA1;HLA-DMA;IGFBP7
MSIGDB.C6.ONCO_HOXA9_DN.V1_UP	194	189	5	0.00277041	HLA-DMA;LY96;GLIPR1;FCER1G;FUCA1
GO:0044259=multicellular organismal macromolecule metabolic process	119	115	4	0.00279779	COL2A1;COL9A1;CTSS;COL4A4
GO:0040011=locomotion	1396	1327	15	0.00280208	GRM5;BAMBI;DOCK1;ERBB4;PARP9;LIMD1;FOXG1;FCER1G;FAM60A;IFITM3;COL2A1;COL9A1;COL4A4;FOXP1;TGFBR2
MSIGDB.C7.IMMU_GSE339_CD8POS_VS_CD4CD8DN_DC_IN_CULTURE_UP	200	190	5	0.00283402	HLA-DMA;CADM1;FUCA1;ERBB4;GIMAP4
MSIGDB.C2.CGP__ZHENG_GLIOBLASTOMA_PLASTICITY_DN	58	56	3	0.00288369	FOSL2;PPFIBP2;RNASE1
MSIGDB.C7.IMMU_GSE1460_DP_THYMOCYTE_VS_THYMIC_STROMAL_CELL_DN	200	191	5	0.00289867	MTMR11;MAGI1;GOLGA8A;GLIPR1;FUCA1
MSIGDB.C7.IMMU_GSE22886_DAY0_VS_DAY1_MONOCYTE_IN_CULTURE_UP	200	191	5	0.00289867	MINA;MTMR11;IGFBP7;GIMAP4;FUCA1
MSIGDB.C7.IMMU_GSE12366_GC_VS_NAIVE_BCELL_DN	200	192	5	0.00296439	PARP9;LIMD1;IFITM3;TGFBR2;GOLGA8A
MSIGDB.C7.IMMU_GSE13306_LAMINA_PROPRIA_VS_SPLEEN_TREG_UP	200	192	5	0.00296439	GIMAP4;ZDHHC2;REEP3;TAGAP;INVS
MSIGDB.C7.IMMU_GSE22886_IGM_MEMORY_BCELL_VS_BM_PLASMA_CELL_UP	200	192	5	0.00296439	FSTL1;FAM111A;HLA-DMA;TGFBR2;RPL31
MSIGDB.C7.IMMU_GSE22886_NAIVE_BCELL_VS_NEUTROPHIL_DN	200	192	5	0.00296439	LY96;GIMAP4;IFITM3;LITAF;FCER1G
MSIGDB.C7.IMMU_GSE22886_NAIVE_CD8_TCELL_VS_DC_DN	200	192	5	0.00296439	LY96;ANXA2;FCER1G;HLA-DMA;CTSS
MSIGDB.C7.IMMU_GSE30083_SP1_VS_SP4_THYMOCYTE_DN	200	192	5	0.00296439	CTSS;TBC1D1;FAM101B;TGFBR2;SEPP1
MSIGDB.C7.IMMU_GSE360_T_GONDII_VS_B_MALAYI_HIGH_DOSE_MAC_UP	200	192	5	0.00296439	FOSL2;P4HA2;GOLGA8A;IGFBP7;GLIPR1
MSIGDB.C7.IMMU_GSE24634_TREG_VS_TCONV_POST_DAY7_IL4_CONVERSION_DN	200	193	5	0.00303117	RNASE1;PPFIBP2;LY96;CTSS;C1QA
MSIGDB.C7.IMMU_GSE360_HIGH_DOSE_B_MALAYI_VS_M_TUBERCULOSIS_MAC_DN	200	193	5	0.00303117	GOLGA8A;GLIPR1;P4HA2;IGFBP7;FOSL2
MSIGDB.C2.CGP__ISSAEVA_MLL2_TARGETS	62	57	3	0.00303278	FSTL1;CADM1;A2M
MSIGDB.C7.IMMU_GSE1460_CD4_THYMOCYTE_VS_NAIVE_CD4_TCELL_ADULT_BLOOD_DN	200	194	5	0.00309904	FUCA1;FGF9;CDC14B;DOCK9;GIMAP4
MSIGDB.C2.CGP__POOLA_INVASIVE_BREAST_CANCER_UP	288	282	6	0.00315115	LY96;GLIPR1;KIAA1199;CTSS;CALCRL;FCER1G
MSIGDB.C7.IMMU_GSE17721_0.5H_VS_4H_CPG_BMDM_DN	200	195	5	0.003168	TBC1D1;PPFIBP2;RTP4;LY96;CALCRL
MSIGDB.C7.IMMU_GSE24634_IL4_VS_CTRL_TREATED_NAIVE_CD4_TCELL_DAY5_UP	200	195	5	0.003168	SEPP1;RNASE1;FUCA1;C1S;TPM2
MSIGDB.C2.CP___REACTOME_COLLAGEN_FORMATION	58	58	3	0.00318653	COL2A1;COL4A4;COL9A1
MSIGDB.C7.IMMU_GOLDRATH_NAIVE_VS_EFF_CD8_TCELL_DN	200	196	5	0.00323806	LITAF;ANXA2;CD99;IFITM3;FCER1G
MSIGDB.C7.IMMU_GSE1460_DP_VS_CD4_THYMOCYTE_DN	200	196	5	0.00323806	FUCA1;RPS23;PPFIBP2;MINA;SPON1
MSIGDB.C2.CGP__RODRIGUES_DCC_TARGETS_DN	121	120	4	0.003261	FOXP1;LITAF;FOSL2;SEPP1
MSIGDB.C4.CM___MODULE_478	19	17	2	0.00329071	FCER1G;P4HA2
MSIGDB.C5.GO___SYNAPTOGENESIS	18	17	2	0.00329071	COL4A4;UBB
GO:0005737=cytoplasm	9806	8991	60	0.00329372	RPS23;PKNOX2;MINA;LITAF;P4HA2;FUCA1;CD99;FGF9;GRM5;BAMBI;DOCK1;ZIC1;PARP9;STXBP6;RTP4;FAM111A;MAGI1;CYTH2;FAM213A;NUCKS1;FOXP1;LIMD1;INTU;INVS;SLN;RPL7;RPL31;CTSS;CALCRL;ERBB4;NT5DC3;POLR3G;EIF3H;A2M;TPM2;UBB;TGFBR2;CTBP1;TBC1D1;TAGAP;CMBL;DOCK9;GIMAP4;KIF3A;ZDHHC2;MRS2;HLA-DMA;ANXA2;IFITM3;COL2A1;COL9A1;COL4A4;REEP3;GOLGA8A;SLC1A6;EIF3M;SHANK2;CADM1;LY96;VPS13A
MSIGDB.C7.IMMU_GSE13485_PRE_VS_POST_YF17D_VACCINATION_PBMC_DN	200	197	5	0.00330923	PARP9;RTP4;IFITM3;ANXA2;C1QA
MSIGDB.C7.IMMU_GSE22886_NAIVE_CD8_TCELL_VS_MONOCYTE_DN	200	197	5	0.00330923	FCER1G;LY96;ANXA2;CTSS;MTMR11
MSIGDB.C7.IMMU_GSE24634_TEFF_VS_TCONV_DAY3_IN_CULTURE_DN	200	197	5	0.00330923	LY96;HLA-DMA;C1QA;FCER1G;PPFIBP2
MSIGDB.C4.CGN__GCM_TPT1	70	59	3	0.00334498	RPL7;RPL31;RPS23
MSIGDB.C4.CGN__MORF_ACTG1	138	121	4	0.00335953	RPL7;RPS23;UBB;RPL31
MSIGDB.C7.IMMU_GSE15930_STIM_VS_STIM_AND_IL-12_48H_CD8_T_CELL_UP	200	198	5	0.00338152	CTSS;LITAF;RPL7;HLA-DMA;CYTH2
MSIGDB.C2.CGP__BENPORATH_SUZ12_TARGETS	1038	963	12	0.0034895	TBC1D1;ERBB4;CD99;STXBP6;FOXG1;GSX1;FGF9;SPON1;ZIC1;PKNOX2;KIAA1199;COL2A1
MSIGDB.C2.CGP__BENPORATH_EED_TARGETS	1062	965	12	0.00354805	INTU;GSX1;PKNOX2;SPON1;KIAA1199;IGFBP7;COL2A1;ERBB4;FOXG1;ZIC1;FGF9;STXBP6
MSIGDB.C4.CM___MODULE_151	318	289	6	0.00355333	FUCA1;RPS23;RPL31;RPL7;EIF3H;EIF3M
MSIGDB.C2.CGP__KIM_WT1_TARGETS_12HR_DN	209	201	5	0.00360522	IGFBP7;RPL7;ANKRD55;MINA;TGFBR2
GO:0045089=positive regulation of innate immune response	210	201	5	0.00360522	POLR3G;CADM1;UBB;CTSS;LY96
GO:0048589=developmental growth	305	290	6	0.00361376	ERBB4;CADM1;COL9A1;TGFBR2;FOXP1;FGF9
MSIGDB.C3.TFT__V$CDPCR1_01	130	124	4	0.00366725	FOXG1;DIO2;COL2A1;NUCKS1
GO:0072089=stem cell proliferation	129	124	4	0.00366725	FOXG1;FOXP1;FGF9;TGFBR2
MSIGDB.C2.CGP__NADLER_OBESITY_UP	61	61	3	0.00367618	CTSS;C1QB;FCER1G
GO:0048638=regulation of developmental growth	130	127	4	0.00399359	TGFBR2;FOXP1;ERBB4;FGF9
MSIGDB.C2.CGP__BEIER_GLIOMA_STEM_CELL_DN	66	63	3	0.00402673	MINA;FUCA1;HLA-DMA
MSIGDB.C3.TFT__CAGGTG_V$E12_Q6	2485	2398	22	0.0040373	MAGI1;REEP3;CTBP1;CADM1;TAGAP;LIMD1;SHANK2;COL2A1;POLR3G;CYTH2;DIO2;FGF9;NT5DC3;C1QC;VPS13A;C1QA;SEPP1;ERBB4;ZDHHC2;COL4A4;INVS;GSX1
GO:0006886=intracellular protein transport	790	733	10	0.00406487	FGF9;RTP4;RPL7;RPS23;RPL31;ANXA2;LITAF;ZIC1;ERBB4;BAMBI
MSIGDB.C2.CGP__ZHANG_RESPONSE_TO_CANTHARIDIN_UP	19	19	2	0.00411036	TGFBR2;LITAF
MSIGDB.C3.TFT__TGGAAA_V$NFAT_Q4_01	1896	1807	18	0.00412687	ADAMTSL1;FOXG1;CADM1;TAGAP;FOXP1;C1S;ZIC1;DOCK9;SHANK2;FCER1G;COL2A1;DIO2;SLN;IGFBP7;FSTL1;ERBB4;CALCRL;TPM2
MSIGDB.C2.CGP__DAZARD_UV_RESPONSE_CLUSTER_G1	67	64	3	0.00420936	RPL31;RPS23;ANXA2
MSIGDB.C2.CP___REACTOME_NCAM_SIGNALING_FOR_NEURITE_OUT_GROWTH	64	64	3	0.00420936	COL2A1;COL4A4;COL9A1
MSIGDB.C2.CP___REACTOME_TRANSLATION	222	129	4	0.00422174	RPL7;RPL31;RPS23;EIF3H
MSIGDB.C2.CGP__REN_ALVEOLAR_RHABDOMYOSARCOMA_DN	408	400	7	0.00427561	ANXA2;IGFBP7;GLIPR1;FSTL1;TGFBR2;KIAA1199;C1S
MSIGDB.C2.CGP__BOQUEST_STEM_CELL_DN	216	210	5	0.00434007	CFI;DOCK9;GIMAP4;HLA-DMA;RNASE1
GO:0048513=organ development	2710	2568	23	0.00437873	INVS;KIF3A;CADM1;COL9A1;TGFBR2;SEPP1;FOXG1;ZIC1;CALCRL;ERBB4;FOXP1;COL2A1;FGF9;GSX1;C1QB;HLA-DMA;IGFBP7;BAMBI;C1QC;FAM213A;ANXA2;COL4A4;FAM101B
MSIGDB.C2.CGP__FORTSCHEGGER_PHF8_TARGETS_DN	784	742	10	0.00442638	DIO2;KIF3A;MTMR11;CTSS;FAM111A;FSTL1;LOC283454;VPS13A;STXBP6;IGFBP7
GO:0019882=antigen processing and presentation	233	211	5	0.00442783	CTSS;HLA-DMA;UBB;FCER1G;KIF3A
MSIGDB.C2.CGP__GOZGIT_ESR1_TARGETS_DN	781	744	10	0.00451007	CD99;ERBB4;FOXP1;LOC646903;RNASE1;CMBL;CTSS;BAMBI;KIAA1199;SHANK2
MSIGDB.C2.CGP__CHEN_ETV5_TARGETS_SERTOLI	20	20	2	0.00455203	KIAA1199;C1QB
MSIGDB.C2.CGP__NIELSEN_SYNOVIAL_SARCOMA_DN	20	20	2	0.00455203	HLA-DMA;CTSS
GO:0005160=transforming growth factor beta receptor binding	20	20	2	0.00455203	BAMBI;TGFBR2
GO:0060045=positive regulation of cardiac muscle cell proliferation	20	20	2	0.00455203	ERBB4;FGF9
MSIGDB.C2.CGP__KYNG_RESPONSE_TO_H2O2	71	66	3	0.00458955	CTSS;RPL31;SEPP1
MSIGDB.C2.CGP__LINDSTEDT_DENDRITIC_CELL_MATURATION_D	68	66	3	0.00458955	HLA-DMA;DOCK1;CD99
MSIGDB.C4.CM___MODULE_72	311	305	6	0.00461498	TPM2;C1S;GOLGA8A;CADM1;FOXG1;SLC1A6
GO:0038093=Fc receptor signaling pathway	353	214	5	0.00469873	UBB;FCER1G;FGF9;ERBB4;DOCK1
GO:0007399=nervous system development	1925	1831	18	0.00473608	ERBB4;VPS13A;INTU;CADM1;SHANK2;COL2A1;FOXG1;GRM5;TGFBR2;SEPP1;ZIC1;GSX1;FOXP1;KIF3A;COL9A1;COL4A4;DOCK1;FGF9
MSIGDB.C2.CGP__ZHOU_INFLAMMATORY_RESPONSE_FIMA_UP	544	516	8	0.00474661	STXBP6;LITAF;KIAA1199;BAMBI;MRS2;SLC6A15;FGF9;SPON1
MSIGDB.C3.MIR__AATGTGA,MIR-23A,MIR-23B	419	408	7	0.00475812	MAGI1;TGFBR2;ZIC1;SHANK2;INTU;CADM1;ANO4
MSIGDB.C5.GO___STRUCTURAL_CONSTITUENT_OF_RIBOSOME	80	67	3	0.00478718	RPL7;RPL31;RPS23
GO:0019079=viral genome replication	69	67	3	0.00478718	CTBP1;IFITM3;FAM111A
GO:0030512=negative regulation of transforming growth factor beta receptor signaling pathway	70	67	3	0.00478718	UBB;TGFBR2;BAMBI
MSIGDB.C4.CM___MODULE_60	425	410	7	0.00488494	TGFBR2;C1QB;TPM2;RNASE1;HLA-DMA;COL2A1;FCER1G
GO:0005576=extracellular region	3742	3225	27	0.00490306	C1QB;A2M;COL2A1;C1QA;C1QC;CFI;RNASE1;C1S;COL9A1;CTSS;FGF9;GLIPR1;SEPP1;COL4A4;FSTL1;ERBB4;IGFBP7;ADAMTSL1;SPON1;ANXA2;PPFIBP2;LY96;EIF3H;FUCA1;RPL31;CMBL;KIF3A
MSIGDB.C4.CM___MODULE_114	338	309	6	0.00491347	FUCA1;RPS23;RPL31;RPL7;EIF3H;EIF3M
GO:0060828=regulation of canonical Wnt signaling pathway	141	135	4	0.00495872	LIMD1;INVS;FGF9;BAMBI
MSIGDB.C3.TFT__YNTTTNNNANGCARM_UNKNOWN	70	68	3	0.00498989	CADM1;C1S;FOXG1
GO:0005201=extracellular matrix structural constituent	68	68	3	0.00498989	COL4A4;COL2A1;COL9A1
MSIGDB.C2.CGP__PASINI_SUZ12_TARGETS_DN	315	310	6	0.00499026	ANXA2;FOSL2;REEP3;LIMD1;FOXP1;TPM2
MSIGDB.C2.CGP__BREUHAHN_GROWTH_FACTOR_SIGNALING_IN_LIVER_CANCER	22	21	2	0.00501463	TGFBR2;ERBB4
GO:0005298=proline:sodium symporter activity	1	1	1	0.00506629	SLC6A15
GO:0005585=collagen type II trimer	1	1	1	0.00506629	COL2A1
GO:0008907=integrase activity	1	1	1	0.00506629	PPFIBP2
MSIGDB.C2.CGP__GRAESSMANN_APOPTOSIS_BY_SERUM_DEPRIVATION_UP	552	523	8	0.00514006	TBC1D1;PPFIBP2;SEPP1;PARP9;FSTL1;RTP4;IGFBP7;COL9A1
MSIGDB.C4.CM___MODULE_47	225	219	5	0.00517613	SPON1;SEPP1;C1S;CD99;IGFBP7
GO:0015031=protein transport	1376	1280	14	0.00519684	HLA-DMA;CALCRL;VPS13A;FGF9;RTP4;RPL7;RPS23;RPL31;ANXA2;LITAF;ZIC1;ERBB4;BAMBI;CADM1
MSIGDB.C2.CGP__NATSUME_RESPONSE_TO_INTERFERON_BETA_UP	71	69	3	0.0051977	IFITM3;FGF9;FOSL2
MSIGDB.C4.CM___MODULE_11	540	524	8	0.00519825	C1QB;SEPP1;RNASE1;CADM1;FOXG1;FGF9;SLC1A6;KIF3A
GO:0006606=protein import into nucleus	226	220	5	0.00527559	FGF9;ZIC1;LITAF;ERBB4;BAMBI
MSIGDB.C2.CGP__SCHAEFFER_PROSTATE_DEVELOPMENT_48HR_DN	428	416	7	0.00528071	C1QA;FOXP1;SLC1A6;P4HA2;TGFBR2;C1QC;STXBP6
MSIGDB.C2.CGP__BOQUEST_STEM_CELL_CULTURED_VS_FRESH_UP	425	416	7	0.00528071	GLIPR1;A2M;TPM2;SEPP1;CFI;KIAA1199;CTSS
GO:0000902=cell morphogenesis	1063	1019	12	0.0054558	CADM1;FAM101B;BAMBI;LIMD1;COL2A1;COL9A1;COL4A4;DOCK1;INTU;KIF3A;FOXP1;FOXG1
MSIGDB.C2.CGP__CHEN_METABOLIC_SYNDROM_NETWORK	1210	1152	13	0.00547408	MTMR11;C1QC;TBC1D1;FAM111A;C1QB;CTSS;TGFBR2;FOXP1;ANXA2;GLIPR1;CADM1;FCER1G;LITAF
MSIGDB.C2.CGP__DALESSIO_TSA_RESPONSE	29	22	2	0.00549794	FOSL2;STXBP6
MSIGDB.C5.GO___SYNAPSE_ORGANIZATION_AND_BIOGENESIS	23	22	2	0.00549794	COL4A4;UBB
MSIGDB.C2.CGP__KINSEY_TARGETS_OF_EWSR1_FLII_FUSION_DN	329	317	6	0.00555278	IGFBP7;A2M;TGFBR2;SEPP1;CYTH2;FSTL1
MSIGDB.C3.TFT__V$CEBP_Q2	234	223	5	0.00558207	FCER1G;PKNOX2;CADM1;FOXP1;COL4A4
MSIGDB.C2.CP___REACTOME_PEPTIDE_CHAIN_ELONGATION	153	71	3	0.00562881	RPL7;RPL31;RPS23
GO:0042307=positive regulation of protein import into nucleus	75	71	3	0.00562881	ZIC1;BAMBI;ERBB4
MSIGDB.C6.ONCO_KRAS.300_UP.V1_UP	146	140	4	0.00563521	A2M;FGF9;RNASE1;SLC6A15
MSIGDB.C3.TFT__TAATTA_V$CHX10_01	810	769	10	0.00566565	C1QA;FOXG1;REEP3;CADM1;TAGAP;ERBB4;ZIC1;INVS;BAMBI;SLN
MSIGDB.C5.GO___STRUCTURAL_MOLECULE_ACTIVITY	244	224	5	0.00568698	RPS23;RPL31;RPL7;TPM2;COL4A4
GO:0051170=nuclear import	230	224	5	0.00568698	FGF9;LITAF;ZIC1;ERBB4;BAMBI
GO:0019083=viral transcription	160	141	4	0.00577753	RPL7;RPS23;RPL31;IFITM3
GO:0042306=regulation of protein import into nucleus	145	141	4	0.00577753	ZIC1;BAMBI;ERBB4;LITAF
MSIGDB.C2.CGP__SANA_RESPONSE_TO_IFNG_UP	78	72	3	0.00585216	C1S;PARP9;HLA-DMA
MSIGDB.C2.CP___KEGG_RIBOSOME	88	72	3	0.00585216	RPL31;RPS23;RPL7
MSIGDB.C5.GO___PROTEIN_C_TERMINUS_BINDING	73	72	3	0.00585216	CADM1;CTBP1;MAGI1
MSIGDB.C4.CGN__MORF_NME2	154	142	4	0.00592222	RPL7;RPS23;UBB;RPL31
MSIGDB.C2.CGP__MEISSNER_BRAIN_HCP_WITH_H3K4ME3_AND_H3K27ME3	1069	1030	12	0.00593008	FGF9;TGFBR2;LITAF;PLD5;STXBP6;DOCK1;GSX1;KIAA1199;SPON1;IGFBP7;ZIC1;ANXA2
MSIGDB.C2.CGP__ZHANG_INTERFERON_RESPONSE	23	23	2	0.00600175	IFITM3;RTP4
MSIGDB.C5.GO___COLLAGEN	23	23	2	0.00600175	COL4A4;COL9A1
GO:0060351=cartilage development involved in endochondral bone morphogenesis	23	23	2	0.00600175	COL2A1;COL9A1
MSIGDB.C2.CGP__DAZARD_RESPONSE_TO_UV_NHEK_UP	244	227	5	0.00601004	BAMBI;RPL31;ANXA2;RPS23;UBB
MSIGDB.C3.TFT__TTANTCA_UNKNOWN	952	902	11	0.00601966	ADAMTSL1;REEP3;CADM1;FOXP1;MAGI1;SPON1;SHANK2;FOSL2;COL4A4;FCER1G;BAMBI
MSIGDB.C5.GO___EXTRACELLULAR_REGION_PART	338	324	6	0.00616046	FSTL1;C1QA;C1QB;FGF9;COL9A1;COL4A4
GO:0048738=cardiac muscle tissue development	151	144	4	0.00621883	FOXP1;TGFBR2;ERBB4;FGF9
MSIGDB.C2.CGP__CONCANNON_APOPTOSIS_BY_EPOXOMICIN_UP	239	229	5	0.00623247	TGFBR2;ANXA2;C1S;P4HA2;TAF13
MSIGDB.C3.TFT__V$NKX62_Q2	241	229	5	0.00623247	BAMBI;ZIC1;CADM1;GSX1;SLN
GO:0010008=endosome membrane	348	326	6	0.00634266	HLA-DMA;UBB;LY96;ANXA2;IFITM3;ZDHHC2
MSIGDB.C2.CGP__SARRIO_EPITHELIAL_MESENCHYMAL_TRANSITION_DN	154	146	4	0.00652515	IFITM3;FOSL2;C1S;SEPP1
MSIGDB.C2.CGP__WEST_ADRENOCORTICAL_CARCINOMA_VS_ADENOMA_DN	24	24	2	0.00652584	TGFBR2;C1QB
MSIGDB.C2.CGP__DELACROIX_RAR_TARGETS_DN	24	24	2	0.00652584	FSTL1;TPM2
GO:0005764=lysosome	458	433	7	0.00653355	FUCA1;CTSS;CALCRL;HLA-DMA;ANXA2;IFITM3;LITAF
GO:1900180=regulation of protein localization to nucleus	151	147	4	0.006682	ZIC1;BAMBI;ERBB4;LITAF
MSIGDB.C4.CM___MODULE_24	453	435	7	0.00669435	C1QB;SEPP1;C1S;FUCA1;COL2A1;CFI;COL9A1
MSIGDB.C3.TFT__V$LMO2COM_02	246	233	5	0.00669461	BAMBI;FAM101B;ADAMTSL1;DIO2;FOSL2
MSIGDB.C2.CGP__RHEIN_ALL_GLUCOCORTICOID_THERAPY_UP	78	76	3	0.00679837	LY96;GLIPR1;FOSL2
GO:0042590=antigen processing and presentation of exogenous peptide antigen via MHC class I	79	76	3	0.00679837	UBB;CTSS;FCER1G
MSIGDB.C2.CGP__XU_HGF_TARGETS_INDUCED_BY_AKT1_48HR_DN	27	25	2	0.00706999	GSX1;GOLGA8A
GO:0030449=regulation of complement activation	27	25	2	0.00706999	CFI;A2M
MSIGDB.C2.CGP__LEIN_MEDULLA_MARKERS	81	78	3	0.00730356	ANXA2;FSTL1;ANKRD55
MSIGDB.C4.CM___MODULE_107	79	78	3	0.00730356	C1S;CFI;CTSS
GO:0006415=translational termination	93	78	3	0.00730356	RPL7;RPS23;RPL31
MSIGDB.C3.TFT__V$MYOD_Q6	245	238	5	0.00730546	ERBB4;MAGI1;TAGAP;COL4A4;INVS
GO:0005198=structural molecule activity	648	556	8	0.00734226	RPL31;RPS23;RPL7;COL4A4;TPM2;COL2A1;COL9A1;SHANK2
MSIGDB.C3.TFT__V$PITX2_Q2	255	239	5	0.00743214	COL2A1;BAMBI;ADAMTSL1;FOSL2;COL4A4
MSIGDB.C2.CGP__ODONNELL_METASTASIS_UP	82	79	3	0.00756427	ERBB4;COL2A1;SHANK2
GO:0006928=cellular component movement	1552	1479	15	0.00757786	KIF3A;BAMBI;DOCK1;ERBB4;PARP9;LIMD1;COL2A1;COL9A1;COL4A4;FOXP1;FOXG1;FCER1G;TPM2;FAM60A;TGFBR2
MSIGDB.C2.CGP__WEINMANN_ADAPTATION_TO_HYPOXIA_UP	29	26	2	0.00763399	IGFBP7;CADM1
MSIGDB.C2.CGP__LI_WILMS_TUMOR	27	26	2	0.00763399	COL2A1;FOXG1
MSIGDB.C2.CGP__HAHTOLA_CTCL_CUTANEOUS	26	26	2	0.00763399	RPL31;GLIPR1
MSIGDB.C2.CP___KEGG_ASTHMA	30	26	2	0.00763399	FCER1G;HLA-DMA
MSIGDB.C2.CGP__MASSARWEH_TAMOXIFEN_RESISTANCE_UP	578	560	8	0.00765127	SHANK2;ERBB4;LITAF;CDC14B;PPFIBP2;RTP4;BAMBI;FUCA1
GO:0033365=protein localization to organelle	595	560	8	0.00765127	FGF9;RPL7;RPS23;RPL31;BAMBI;ZIC1;LITAF;ERBB4
MSIGDB.C2.CGP__MUNSHI_MULTIPLE_MYELOMA_UP	81	80	3	0.00783044	LY96;ANXA2;UBB
GO:0002573=myeloid leukocyte differentiation	162	154	4	0.00785036	TGFBR2;C1QC;ANXA2;FAM213A
MSIGDB.C3.TFT__RRAGTTGT_UNKNOWN	251	243	5	0.00795425	RPL31;MAGI1;RPL7;GSX1;INVS
MSIGDB.C3.TFT__V$TEF_Q6	255	244	5	0.00808866	FGF9;GRM5;CADM1;FOXP1;GSX1
MSIGDB.C2.CGP__COLIN_PILOCYTIC_ASTROCYTOMA_VS_GLIOBLASTOMA_DN	28	27	2	0.00821763	ANXA2;A2M
MSIGDB.C2.CGP__VALK_AML_CLUSTER_2	29	27	2	0.00821763	GOLGA8A;DOCK1
MSIGDB.C2.CGP__PYEON_CANCER_HEAD_AND_NECK_VS_CERVICAL_DN	29	27	2	0.00821763	SLC6A15;LY96
MSIGDB.C3.TFT__V$POU3F2_02	260	245	5	0.00822465	CADM1;SLC6A15;FOXP1;GSX1;UBB
MSIGDB.C2.CGP__DANG_REGULATED_BY_MYC_DN	253	246	5	0.00836222	RPS23;TGFBR2;FSTL1;A2M;FOSL2
MSIGDB.C3.TFT__V$PAX2_02	258	246	5	0.00836222	FSTL1;GLT8D2;FGF9;ADAMTSL1;GSX1
MSIGDB.C2.CGP__MANTOVANI_VIRAL_GPCR_SIGNALING_UP	86	82	3	0.00837922	C1S;CDC14B;IGFBP7
MSIGDB.C2.CGP__STAMBOLSKY_RESPONSE_TO_VITAMIN_D3_UP	84	82	3	0.00837922	CADM1;DOCK1;DIO2
MSIGDB.C2.CGP__ACEVEDO_NORMAL_TISSUE_ADJACENT_TO_LIVER_TUMOR_UP	174	157	4	0.00838967	NUCKS1;A2M;LY96;RPL7
MSIGDB.C3.TFT__V$OCT_Q6	265	247	5	0.00850137	FOXG1;CADM1;SLC6A15;FOXP1;ANXA2
GO:0008284=positive regulation of cell proliferation	744	692	9	0.00856855	FGF9;TGFBR2;BAMBI;ERBB4;FOSL2;ANXA2;CALCRL;FOXP1;FOXG1
MSIGDB.C2.CGP__MARTORIATI_MDM4_TARGETS_NEUROEPITHELIUM_DN	164	159	4	0.00876238	FOXG1;C1QB;GSX1;PARP9
MSIGDB.C2.CGP__WILENSKY_RESPONSE_TO_DARAPLADIB	29	28	2	0.0088207	HLA-DMA;CTSS
MSIGDB.C4.CM___MODULE_385	28	28	2	0.0088207	FSTL1;FGF9
MSIGDB.C2.CGP__LIU_PROSTATE_CANCER_DN	481	459	7	0.00886202	ANXA2;TBC1D1;ANKDD1A;SPON1;TPM2;C1S;COL9A1
MSIGDB.C3.TFT__V$MYOGENIN_Q6	255	250	5	0.00892848	C1QA;COL2A1;CADM1;DOCK9;COL4A4
GO:0031902=late endosome membrane	96	84	3	0.0089501	ANXA2;HLA-DMA;IFITM3
MSIGDB.C3.TFT__V$IRF1_Q6	258	251	5	0.00907408	KIF3A;FOXG1;GSX1;CTSS;COL9A1
GO:0017038=protein import	258	251	5	0.00907408	FGF9;LITAF;ZIC1;ERBB4;BAMBI
GO:0045184=establishment of protein localization	1469	1368	14	0.00914361	HLA-DMA;CALCRL;VPS13A;FGF9;RTP4;RPL7;RPS23;RPL31;ANXA2;LITAF;ZIC1;ERBB4;BAMBI;CADM1
GO:0008022=protein C-terminus binding	164	161	4	0.00914577	CADM1;CTBP1;TAF13;MAGI1
MSIGDB.C2.CGP__WANG_TUMOR_INVASIVENESS_UP	374	353	6	0.00920311	RPL7;EIF3H;NUCKS1;IFITM3;C1QB;ANXA2
MSIGDB.C2.CGP__CREIGHTON_ENDOCRINE_THERAPY_RESISTANCE_3	720	703	9	0.00944262	CTSS;CDC14B;MINA;DOCK9;FUCA1;COL2A1;PPFIBP2;LIMD1;RTP4
MSIGDB.C4.CGN__GNF2_TPT1	38	29	2	0.009443	RPL31;RPS23
MSIGDB.C3.TFT__V$FREAC2_01	260	254	5	0.00952075	FOXG1;FGF9;SEPP1;CADM1;FOSL2
MSIGDB.C3.TFT__V$OCT1_Q5_01	273	254	5	0.00952075	FOXG1;CADM1;SLC6A15;FOXP1;ANXA2
GO:0038095=Fc-epsilon receptor signaling pathway	296	163	4	0.00953995	UBB;FCER1G;FGF9;ERBB4
MSIGDB.C2.CP___REACTOME_EXTRACELLULAR_MATRIX_ORGANIZATION	87	86	3	0.00954325	COL2A1;COL4A4;COL9A1
MSIGDB.C4.CGN__MORF_RAN	268	255	5	0.00967295	EIF3M;CTBP1;EIF3H;RPL7;UBB
MSIGDB.C2.CGP__WANG_SMARCE1_TARGETS_DN	371	357	6	0.00969431	SLC1A6;POLR3G;MRS2;BAMBI;GOLGA8A;DOCK1
GO:0007411=axon guidance	378	357	6	0.00969431	COL2A1;COL9A1;COL4A4;DOCK1;FOXP1;FOXG1
GO:0030198=extracellular matrix organization	369	357	6	0.00969431	A2M;COL2A1;COL9A1;CTSS;COL4A4;ANXA2
GO:0005575=cellular_component	17825	15211	88	0.00979536	DOCK9;SHANK2;CALCRL;CFI;SLC1A6;ERBB4;DOCK1;DIO2;CYTH2;INVS;C1QB;A2M;COL2A1;C1QA;C1QC;RNASE1;C1S;COL9A1;CTSS;FGF9;GLIPR1;SEPP1;COL4A4;FSTL1;IGFBP7;MAGI1;ANXA2;SPON1;UBB;CD99;FCER1G;TGFBR2;GRM5;IFITM3;BAMBI;ANO4;LITAF;CADM1;SLC6A15;LY96;ADAMTSL1;RPL7;PPFIBP2;HLA-DMA;SLN;FAM163B;REEP3;PLD5;STXBP6;RTP4;GLT8D2;MRS2;KIF3A;VPS13A;INTU;ZDHHC2;LIMD1;RPL31;RPS23;EIF3H;EIF3M;CDC14B;FUCA1;CMBL;MINA;CTBP1;NT5…
GO:0007420=brain development	612	585	8	0.00981044	CADM1;TGFBR2;SEPP1;FOXG1;ZIC1;GSX1;ERBB4;FGF9
MSIGDB.C2.CGP__LEE_AGING_NEOCORTEX_UP	89	87	3	0.00984824	C1QC;CTSS;C1QA
MSIGDB.C2.CGP__NAKAYAMA_SOFT_TISSUE_TUMORS_PCA2_UP	87	87	3	0.00984824	COL2A1;GLT8D2;FGF9
MSIGDB.C2.CP___REACTOME_INFLUENZA_VIRAL_RNA_TRANSCRIPTION_AND_REPLICATION	169	87	3	0.00984824	RPL7;RPL31;RPS23
MSIGDB.C4.CM___MODULE_209	89	87	3	0.00984824	C1S;CFI;CTSS
MSIGDB.C2.CGP__CREIGHTON_ENDOCRINE_THERAPY_RESISTANCE_5	482	469	7	0.0099031	BAMBI;LITAF;FUCA1;SHANK2;ERBB4;PPFIBP2;FOXP1
MSIGDB.C2.CGP__SWEET_LUNG_CANCER_KRAS_UP	491	469	7	0.0099031	LITAF;FCER1G;CTSS;C1QC;FUCA1;C1QB;HLA-DMA
MSIGDB.C2.CGP__ROZANOV_MMP14_TARGETS_UP	266	257	5	0.00998237	GLIPR1;ANKDD1A;IGFBP7;FUCA1;HLA-DMA
GO:0043235=receptor complex	267	257	5	0.00998237	TGFBR2;ERBB4;NT5DC3;SHANK2;LY96
MSIGDB.C2.CGP__GAZDA_DIAMOND_BLACKFAN_ANEMIA_MYELOID_UP	30	30	2	0.0100843	FOSL2;MTMR11
MSIGDB.C2.CGP__RORIE_TARGETS_OF_EWSR1_FLI1_FUSION_UP	30	30	2	0.0100843	SEPP1;UBB
MSIGDB.C2.CGP__PLASARI_TGFB1_SIGNALING_VIA_NFIC_10HR_DN	30	30	2	0.0100843	FOXG1;FAM111A
GO:0001635=calcitonin gene-related polypeptide receptor activity	2	2	1	0.0101071	CALCRL
GO:0001798=positive regulation of type IIa hypersensitivity	2	2	1	0.0101071	FCER1G
GO:0001887=selenium compound metabolic process	2	2	1	0.0101071	SEPP1
GO:0002183=cytoplasmic translational initiation	2	2	1	0.0101071	EIF3M
GO:0004560=alpha-L-fucosidase activity	2	2	1	0.0101071	FUCA1
GO:0031687=A2A adenosine receptor binding	3	2	1	0.0101071	GRM5
GO:0032998=Fc-epsilon receptor I complex	2	2	1	0.0101071	FCER1G
GO:0034769=basement membrane disassembly	2	2	1	0.0101071	CTSS
GO:0043120=tumor necrosis factor binding	2	2	1	0.0101071	A2M
GO:0044354=macropinosome	2	2	1	0.0101071	ANXA2
GO:0050262=ribosylnicotinamide kinase activity	2	2	1	0.0101071	NMRK1
GO:0061140=lung secretory cell differentiation	2	2	1	0.0101071	FOXP1
GO:0090241=negative regulation of histone H4 acetylation	2	2	1	0.0101071	CTBP1
GO:1901250=negative regulation of lung goblet cell differentiation	2	2	1	0.0101071	FOXP1
GO:1901877=negative regulation of calcium ion binding	2	2	1	0.0101071	SLN
MSIGDB.C2.CGP__JISON_SICKLE_CELL_DISEASE_DN	181	167	4	0.0103612	RPL7;EIF3H;FGF9;VPS13A
MSIGDB.C3.TFT__TGTTTGY_V$HNF3_Q6	738	716	9	0.0105611	A2M;FSTL1;ZIC1;MAGI1;DOCK9;COL2A1;BAMBI;CADM1;FOXP1
GO:0034504=protein localization to nucleus	267	261	5	0.0106215	FGF9;BAMBI;ZIC1;LITAF;ERBB4
MSIGDB.C4.CGN__GNF2_FGR	32	31	2	0.0107444	FCER1G;CTSS
MSIGDB.C5.GO___EXTRACELLULAR_STRUCTURE_ORGANIZATION_AND_BIOGENESIS	32	31	2	0.0107444	COL4A4;UBB
MSIGDB.C5.GO___SKELETAL_MUSCLE_DEVELOPMENT	31	31	2	0.0107444	COL4A4;UBB
MSIGDB.C2.CGP__KAYO_CALORIE_RESTRICTION_MUSCLE_UP	95	91	3	0.0111247	TGFBR2;C1QB;MTMR11
MSIGDB.C2.CP___REACTOME_NONSENSE_MEDIATED_DECAY_ENHANCED_BY_THE_EXON_JUNCTION_COMPLEX	176	91	3	0.0111247	RPL7;RPL31;RPS23
MSIGDB.C4.CGN__GNF2_HCK	94	91	3	0.0111247	LY96;CTSS;FCER1G
MSIGDB.C3.TFT__V$MSX1_01	174	171	4	0.0112269	ZIC1;ADAMTSL1;FOXP1;FOXG1
MSIGDB.C5.GO___SYNAPTIC_TRANSMISSION	174	171	4	0.0112269	SLC1A6;GRM5;UBB;COL4A4
GO:0060485=mesenchyme development	180	171	4	0.0112269	FGF9;BAMBI;FAM101B;ERBB4
MSIGDB.C2.CGP__BASAKI_YBX1_TARGETS_DN	384	369	6	0.0112802	GOLGA8A;VPS13A;FAM60A;RPL31;HLA-DMA;SEPP1
MSIGDB.C2.CGP__HSIAO_HOUSEKEEPING_GENES	389	369	6	0.0112802	RPL31;UBB;FUCA1;ANXA2;RPS23;RPL7
MSIGDB.C3.MIR__ACCAAAG,MIR-9	499	482	7	0.0113871	FSTL1;P4HA2;DOCK9;COL9A1;FOXG1;FOXP1;DIO2
GO:0005773=vacuole	510	482	7	0.0113871	FUCA1;CTSS;CALCRL;HLA-DMA;ANXA2;IFITM3;LITAF
GO:0005768=endosome	641	601	8	0.011413	CALCRL;ANXA2;HLA-DMA;IFITM3;CTSS;ZDHHC2;UBB;LY96
MSIGDB.C2.CGP__LI_CISPLATIN_RESISTANCE_DN	35	32	2	0.0114232	BAMBI;FOXG1
MSIGDB.C2.CGP__TSAI_RESPONSE_TO_RADIATION_THERAPY	32	32	2	0.0114232	TGFBR2;A2M
MSIGDB.C2.CGP__WENDT_COHESIN_TARGETS_UP	33	32	2	0.0114232	REEP3;GOLGA8A
MSIGDB.C2.CGP__ZHAN_V1_LATE_DIFFERENTIATION_GENES_UP	32	32	2	0.0114232	FUCA1;SEPP1
MSIGDB.C2.CGP__VALK_AML_CLUSTER_3	33	32	2	0.0114232	SEPP1;DOCK1
MSIGDB.C2.CGP__VALK_AML_CLUSTER_10	33	32	2	0.0114232	TPM2;SPON1
MSIGDB.C2.CGP__PLASARI_TGFB1_SIGNALING_VIA_NFIC_1HR_UP	33	32	2	0.0114232	FOXG1;CALCRL
MSIGDB.C2.CGP__GAUSSMANN_MLL_AF4_FUSION_TARGETS_E_UP	97	92	3	0.011458	KIAA1199;SLC1A6;C1S
MSIGDB.C3.MIR__GAGACTG,MIR-452	94	92	3	0.011458	ZIC1;CTBP1;CADM1
MSIGDB.C4.CM___MODULE_480	98	92	3	0.011458	CFI;FOSL2;FAM60A
MSIGDB.C3.TFT__V$TATA_C	283	267	5	0.011632	FOXG1;SHANK2;FOXP1;DIO2;INVS
MSIGDB.C3.MIR__CTACTGT,MIR-199A	183	173	4	0.0116767	GLT8D2;GOLGA8A;FOXP1;CALCRL
GO:0005788=endoplasmic reticulum lumen	181	173	4	0.0116767	P4HA2;COL2A1;COL9A1;COL4A4
GO:0051216=cartilage development	182	173	4	0.0116767	COL2A1;TGFBR2;FGF9;COL9A1
GO:0006614=SRP-dependent cotranslational protein targeting to membrane	108	93	3	0.0117971	RPL7;RPS23;RPL31
GO:0048562=embryonic organ morphogenesis	273	268	5	0.0118066	TGFBR2;COL2A1;FGF9;FOXG1;ZIC1
MSIGDB.C2.CGP__TARTE_PLASMA_CELL_VS_PLASMABLAST_UP	398	374	6	0.0119923	FSTL1;FCER1G;FUCA1;RNASE1;C1S;DOCK1
MSIGDB.C2.CGP__BURTON_ADIPOGENESIS_1	33	33	2	0.0121203	LITAF;FOSL2
GO:0043241=protein complex disassembly	193	175	4	0.012138	SLN;RPL7;RPS23;RPL31
MSIGDB.C2.CP___REACTOME_SRP_DEPENDENT_COTRANSLATIONAL_PROTEIN_TARGETING_TO_MEMBRANE	179	94	3	0.0121419	RPL7;RPL31;RPS23
MSIGDB.C4.CM___MODULE_128	98	94	3	0.0121419	FCER1G;IFITM3;A2M
MSIGDB.C4.CM___MODULE_172	96	94	3	0.0121419	C1S;CFI;CTSS
MSIGDB.C6.ONCO_KRAS.600_UP.V1_UP	287	271	5	0.012341	A2M;FGF9;RNASE1;SLC6A15;FOXG1
GO:0005085=guanyl-nucleotide exchange factor activity	192	176	4	0.0123729	DOCK9;DOCK1;TAGAP;CYTH2
GO:0007626=locomotory behavior	183	176	4	0.0123729	GRM5;SEPP1;VPS13A;ZIC1
GO:0046822=regulation of nucleocytoplasmic transport	181	176	4	0.0123729	ZIC1;BAMBI;ERBB4;LITAF
MSIGDB.C4.CM___MODULE_3	385	377	6	0.0124345	TGFBR2;TPM2;ANXA2;COL2A1;FSTL1;CALCRL
GO:0002474=antigen processing and presentation of peptide antigen via MHC class I	100	95	3	0.0124924	UBB;CTSS;FCER1G
GO:0017015=regulation of transforming growth factor beta receptor signaling pathway	98	95	3	0.0124924	UBB;TGFBR2;BAMBI
MSIGDB.C2.CGP__BROWNE_HCMV_INFECTION_48HR_UP	180	177	4	0.0126108	BAMBI;MRS2;CALCRL;FUCA1
MSIGDB.C2.CGP__BALDWIN_PRKCI_TARGETS_UP	35	34	2	0.0128356	FOSL2;SEPP1
MSIGDB.C2.CGP__ZHENG_FOXP3_TARGETS_IN_T_LYMPHOCYTE_DN	37	34	2	0.0128356	FOXP1;TGFBR2
MSIGDB.C2.CGP__GRADE_COLON_VS_RECTAL_CANCER_UP	38	34	2	0.0128356	KIAA1199;FSTL1
ILCA Boyault - up in G1.Boyault - up in G1	104	96	3	0.0128488	A2M;BAMBI;FAM60A
MSIGDB.C4.CM___MODULE_79	100	96	3	0.0128488	FCER1G;IFITM3;A2M
MSIGDB.C2.CGP__HAN_SATB1_TARGETS_UP	395	381	6	0.0130418	FUCA1;SEPP1;SHANK2;IGFBP7;STXBP6;FOXG1
MSIGDB.C2.CGP__MCCLUNG_CREB1_TARGETS_UP	100	97	3	0.0132109	DIO2;FSTL1;CD99
MSIGDB.C2.CGP__QI_PLASMACYTOMA_DN	100	97	3	0.0132109	FSTL1;P4HA2;SPON1
MSIGDB.C2.CGP__BOYLAN_MULTIPLE_MYELOMA_PCA1_UP	101	97	3	0.0132109	GIMAP4;IFITM3;SPON1
MSIGDB.C4.CM___MODULE_170	101	97	3	0.0132109	FCER1G;IFITM3;A2M
GO:0009953=dorsal/ventral pattern formation	100	97	3	0.0132109	FOXG1;INTU;KIF3A
GO:0045047=protein targeting to ER	112	97	3	0.0132109	RPL7;RPS23;RPL31
MSIGDB.C3.TFT__V$FOXJ2_01	184	180	4	0.0133419	FSTL1;FGF9;SLN;BAMBI
GO:0042060=wound healing	648	620	8	0.013559	TGFBR2;A2M;FCER1G;DOCK1;DOCK9;KIF3A;ERBB4;ANXA2
MSIGDB.C3.MIR__TTTGCAC,MIR-19A,MIR-19B	516	499	7	0.0135637	ERBB4;KIF3A;TGFBR2;SHANK2;BAMBI;FOXP1;REEP3
MSIGDB.C2.CGP__SCHRAETS_MLL_TARGETS_UP	35	35	2	0.013569	CADM1;FOXG1
MSIGDB.C2.CGP__REN_ALVEOLAR_RHABDOMYOSARCOMA_UP	98	98	3	0.0135788	RPL31;DIO2;FGF9
MSIGDB.C2.CGP__RAY_TUMORIGENESIS_BY_ERBB2_CDC25A_UP	104	98	3	0.0135788	A2M;GLIPR1;RNASE1
MSIGDB.C7.IMMU_GSE15659_TREG_VS_TCONV_DN	200	181	4	0.0135915	LOC284570;FOXG1;IGFBP7;VPS13A
MSIGDB.C6.ONCO_STK33_NOMO_UP	294	278	5	0.0136513	LY96;C1QC;A2M;CADM1;GLIPR1
MSIGDB.C3.TFT__CAGGTA_V$AREB6_01	792	748	9	0.0137396	FGF9;NT5DC3;ADAMTSL1;FOXG1;FOXP1;ZIC1;DOCK9;COL2A1;DIO2
MSIGDB.C6.ONCO_ESC_J1_UP_LATE.V1_UP	191	182	4	0.013844	GLIPR1;SEPP1;P4HA2;COL2A1
MSIGDB.C2.CGP__WANG_MLL_TARGETS	289	279	5	0.0138459	ANO4;GLT8D2;SEPP1;STXBP6;COL2A1
MSIGDB.C2.CGP__WIELAND_UP_BY_HBV_INFECTION	101	99	3	0.0139525	FCER1G;HLA-DMA;C1QB
MSIGDB.C2.CGP__CHAUHAN_RESPONSE_TO_METHOXYESTRADIOL_DN	102	99	3	0.0139525	EIF3M;CTBP1;LITAF
MSIGDB.C6.ONCO_PRC1_BMI_UP.V1_DN	192	183	4	0.0140995	SPON1;FOXP1;SLC6A15;FOXG1
MSIGDB.C1.POS__chr5q14	72	36	2	0.0143202	RPS23;POLR3G
GO:0042246=tissue regeneration	37	36	2	0.0143202	ERBB4;TGFBR2
MSIGDB.C2.CGP__KEEN_RESPONSE_TO_ROSIGLITAZONE_DN	106	100	3	0.014332	C1QB;CTSS;LITAF
MSIGDB.C7.IMMU_GSE20366_EX_VIVO_VS_DEC205_CONVERSION_NAIVE_CD4_TCELL_DN	200	184	4	0.014358	TAGAP;BAMBI;CADM1;FOXP1
MSIGDB.C2.CGP__BENPORATH_OCT4_TARGETS	290	282	5	0.0144407	CDC14B;POLR3G;BAMBI;NUCKS1;ZIC1
MSIGDB.C2.CGP__RIGGI_EWING_SARCOMA_PROGENITOR_DN	191	185	4	0.0146194	SPON1;C1S;ZDHHC2;GLT8D2
MSIGDB.C2.CGP__BROWNE_HCMV_INFECTION_14HR_DN	298	284	5	0.0148468	CDC14B;SLC6A15;MINA;ANXA2;TPM2
MSIGDB.C5.GO___TRANSMISSION_OF_NERVE_IMPULSE	189	186	4	0.0148839	SLC1A6;GRM5;UBB;COL4A4
MSIGDB.C6.ONCO_PTEN_DN.V1_UP	191	186	4	0.0148839	GLT8D2;FCER1G;SEPP1;RTP4
MSIGDB.C7.IMMU_GSE17721_0.5H_VS_24H_LPS_BMDM_UP	199	186	4	0.0148839	RPL31;SEPP1;HLA-DMA;DCAF4
MSIGDB.C7.IMMU_GSE2826_WT_VS_BTK_KO_BCELL_DN	200	186	4	0.0148839	ZIC1;P4HA2;CMBL;CADM1
GO:0005829=cytosol	2650	2529	21	0.0149819	MINA;POLR3G;EIF3H;A2M;TPM2;UBB;RPL7;TGFBR2;RPS23;RPL31;CTBP1;DOCK1;ERBB4;TBC1D1;NT5DC3;PARP9;TAGAP;CMBL;DOCK9;GIMAP4;KIF3A
GO:0048568=embryonic organ development	404	393	6	0.0149886	COL2A1;TGFBR2;FGF9;INVS;FOXG1;ZIC1
MSIGDB.C1.POS__chr8q13	56	37	2	0.0150889	LY96;RPL7
MSIGDB.C2.CGP__WEINMANN_ADAPTATION_TO_HYPOXIA_DN	41	37	2	0.0150889	CADM1;IGFBP7
GO:0043462=regulation of ATPase activity	37	37	2	0.0150889	TPM2;SLN
GO:0045071=negative regulation of viral genome replication	38	37	2	0.0150889	IFITM3;FAM111A
MSIGDB.C4.CGN__GCM_NPM1	116	102	3	0.0151085	RPL7;RPS23;RPL31
GO:0002554=serotonin secretion by platelet	3	3	1	0.0151227	FCER1G
GO:0004522=pancreatic ribonuclease activity	4	3	1	0.0151227	RNASE1
GO:0004800=thyroxine 5'-deiodinase activity	3	3	1	0.0151227	DIO2
GO:0004948=calcitonin receptor activity	3	3	1	0.0151227	CALCRL
GO:0005594=collagen type IX trimer	3	3	1	0.0151227	COL9A1
GO:0009826=unidimensional cell growth	3	3	1	0.0151227	CADM1
GO:0015193=L-proline transmembrane transporter activity	4	3	1	0.0151227	SLC6A15
GO:0015820=leucine transport	3	3	1	0.0151227	SLC6A15
GO:0016939=kinesin II complex	3	3	1	0.0151227	KIF3A
GO:0019959=interleukin-8 binding	3	3	1	0.0151227	A2M
GO:0033026=negative regulation of mast cell apoptotic process	3	3	1	0.0151227	FCER1G
GO:0042271=susceptibility to natural killer cell mediated cytotoxicity	3	3	1	0.0151227	CADM1
GO:0060440=trachea formation	3	3	1	0.0151227	TGFBR2
GO:1901894=regulation of calcium-transporting ATPase activity	3	3	1	0.0151227	SLN
MSIGDB.C7.IMMU_GSE3982_CENT_MEMORY_CD4_TCELL_VS_NKCELL_UP	200	187	4	0.0151514	CDC14B;ANKRD55;UBB;POLR3G
MSIGDB.C2.CGP__RODRIGUES_THYROID_CARCINOMA_POORLY_DIFFERENTIATED_DN	805	762	9	0.0153345	SHANK2;SEPP1;C6orf170;ZDHHC2;TGFBR2;TBC1D1;FOXP1;MAGI1;LIMD1
MSIGDB.C2.CGP__TAKEDA_TARGETS_OF_NUP98_HOXA9_FUSION_10D_UP	194	188	4	0.0154219	CADM1;CFI;STXBP6;RTP4
MSIGDB.C7.IMMU_GSE20366_TREG_VS_NAIVE_CD4_TCELL_DEC205_CONVERSION_UP	200	188	4	0.0154219	NT5DC3;KIAA1199;CTSS;HLA-DMA
MSIGDB.C7.IMMU_GSE25087_FETAL_VS_ADULT_TCONV_DN	200	188	4	0.0154219	ANKRD55;LITAF;CDC14B;FOXP1
MSIGDB.C7.IMMU_GSE28237_EARLY_VS_LATE_GC_BCELL_DN	200	188	4	0.0154219	ANXA2;SEPP1;GLIPR1;LIMD1
MSIGDB.C7.IMMU_GSE2826_WT_VS_XID_BCELL_DN	200	188	4	0.0154219	P4HA2;CADM1;CMBL;COL2A1
MSIGDB.C2.CGP__DURAND_STROMA_MAX_UP	296	287	5	0.01547	CALCRL;PARP9;RTP4;SEPP1;ZDHHC2
GO:0000184=nuclear-transcribed mRNA catabolic process, nonsense-mediated decay	119	103	3	0.0155055	RPL7;RPS23;RPL31
MSIGDB.C3.TFT__V$HFH4_01	200	189	4	0.0156955	FSTL1;BAMBI;MAGI1;CADM1
MSIGDB.C7.IMMU_GSE12845_IGD_POS_VS_NEG_BLOOD_BCELL_DN	200	189	4	0.0156955	ANXA2;FUCA1;CD99;LY96
MSIGDB.C7.IMMU_GSE17721_POLYIC_VS_GARDIQUIMOD_2H_BMDM_DN	200	189	4	0.0156955	MINA;GLIPR1;C1QB;SLC6A15
MSIGDB.C7.IMMU_GSE17721_0.5H_VS_8H_GARDIQUIMOD_BMDM_DN	200	189	4	0.0156955	CALCRL;TBC1D1;IFITM3;GSX1
MSIGDB.C7.IMMU_GSE24142_DN2_VS_DN3_THYMOCYTE_ADULT_UP	200	189	4	0.0156955	RTP4;FAM101B;SPON1;LITAF
MSIGDB.C7.IMMU_GSE24142_ADULT_VS_FETAL_DN3_THYMOCYTE_DN	200	189	4	0.0156955	GIMAP4;BAMBI;P4HA2;ZDHHC2
MSIGDB.C7.IMMU_GSE3982_EOSINOPHIL_VS_CENT_MEMORY_CD4_TCELL_DN	200	189	4	0.0156955	CD99;RPL7;DOCK9;INVS
GO:0060070=canonical Wnt signaling pathway	196	189	4	0.0156955	LIMD1;INVS;FGF9;BAMBI
MSIGDB.C5.GO___CELL_CELL_SIGNALING	404	398	6	0.0158566	FGF9;SLC1A6;UBB;COL4A4;C1QA;GRM5
MSIGDB.C1.POS__chr12q14	66	38	2	0.0158751	GLIPR1;COL2A1
MSIGDB.C2.CGP__MCBRYAN_PUBERTAL_BREAST_3_4WK_DN	39	38	2	0.0158751	CD99;RPL7
MSIGDB.C2.CGP__MA_MYELOID_DIFFERENTIATION_UP	39	38	2	0.0158751	UBB;C1QA
MSIGDB.C2.CGP__VALK_AML_WITH_FLT3_ITD	40	38	2	0.0158751	GOLGA8A;SEPP1
MSIGDB.C3.MIR__TAGAACC,MIR-182	38	38	2	0.0158751	DOCK9;CADM1
MSIGDB.C4.CM___MODULE_109	39	38	2	0.0158751	C1S;CFI
GO:0015179=L-amino acid transmembrane transporter activity	39	38	2	0.0158751	SLC1A6;SLC6A15
MSIGDB.C4.CGN__MORF_ANP32B	197	190	4	0.0159721	EIF3M;CTBP1;EIF3H;RPL7
MSIGDB.C7.IMMU_GSE13306_RA_VS_UNTREATED_TCONV_DN	200	190	4	0.0159721	LITAF;FAM163B;IFITM3;ZDHHC2
MSIGDB.C7.IMMU_GSE1460_INTRATHYMIC_T_PROGENITOR_VS_NAIVE_CD4_TCELL_ADULT_BLOOD_DN	200	190	4	0.0159721	GOLGA8A;FGF9;FUCA1;CDC14B
MSIGDB.C7.IMMU_GSE17721_POLYIC_VS_CPG_1H_BMDM_DN	200	190	4	0.0159721	TBC1D1;A2M;TAF13;SLN
MSIGDB.C7.IMMU_GSE22886_NAIVE_CD4_TCELL_VS_DC_UP	200	190	4	0.0159721	EIF3H;CDC14B;DOCK9;FGF9
MSIGDB.C7.IMMU_GSE32423_CTRL_VS_IL7_IL4_MEMORY_CD8_TCELL_DN	200	190	4	0.0159721	MTMR11;C1S;DCAF4;PARP9
GO:0030111=regulation of Wnt signaling pathway	200	190	4	0.0159721	FGF9;BAMBI;LIMD1;INVS
MSIGDB.C7.IMMU_KAECH_DAY15_EFF_VS_MEMORY_CD8_TCELL_UP	199	191	4	0.0162517	ANXA2;CMBL;IFITM3;LITAF
MSIGDB.C7.IMMU_GSE1460_DP_THYMOCYTE_VS_NAIVE_CD4_TCELL_ADULT_BLOOD_DN	200	191	4	0.0162517	FUCA1;FGF9;CDC14B;LITAF
MSIGDB.C7.IMMU_GSE17721_CTRL_VS_POLYIC_6H_BMDM_UP	200	191	4	0.0162517	NUCKS1;C1QC;FAM111A;EIF3H
MSIGDB.C7.IMMU_GSE17721_LPS_VS_GARDIQUIMOD_24H_BMDM_DN	200	191	4	0.0162517	LIMD1;NUCKS1;MINA;FCER1G
MSIGDB.C4.CGN__GNF2_DAP3	119	105	3	0.0163172	RPL7;RPS23;RPL31
MSIGDB.C2.CGP__WELCSH_BRCA1_TARGETS_UP	198	192	4	0.0165344	FGF9;ANXA2;FSTL1;SEPP1
MSIGDB.C7.IMMU_KAECH_DAY8_EFF_VS_MEMORY_CD8_TCELL_DN	200	192	4	0.0165344	FAM101B;NT5DC3;FOXP1;CTSS
MSIGDB.C7.IMMU_GSE10239_NAIVE_VS_KLRG1HIGH_EFF_CD8_TCELL_UP	200	192	4	0.0165344	LIMD1;RPL7;FAM101B;RPL31
MSIGDB.C7.IMMU_GSE1460_INTRATHYMIC_T_PROGENITOR_VS_CD4_THYMOCYTE_DN	200	192	4	0.0165344	SPON1;GOLGA8A;FUCA1;GIMAP4
MSIGDB.C7.IMMU_GSE1460_DP_THYMOCYTE_VS_NAIVE_CD4_TCELL_CORD_BLOOD_DN	200	192	4	0.0165344	TPM2;HLA-DMA;LITAF;FUCA1
MSIGDB.C7.IMMU_GSE17721_LPS_VS_GARDIQUIMOD_16H_BMDM_DN	200	192	4	0.0165344	GLIPR1;NUCKS1;LIMD1;RPL31
MSIGDB.C7.IMMU_GSE17721_12H_VS_24H_PAM3CSK4_BMDM_DN	200	192	4	0.0165344	GLIPR1;CALCRL;FAM111A;TGFBR2
MSIGDB.C7.IMMU_GSE17974_IL4_AND_ANTI_IL12_VS_UNTREATED_48H_ACT_CD4_TCELL_DN	200	192	4	0.0165344	LY96;GIMAP4;ANXA2;PARP9
MSIGDB.C7.IMMU_GSE22886_NAIVE_CD8_TCELL_VS_NEUTROPHIL_DN	200	192	4	0.0165344	LY96;BAMBI;CTSS;LITAF
MSIGDB.C7.IMMU_GSE24142_EARLY_THYMIC_PROGENITOR_VS_DN3_THYMOCYTE_ADULT_UP	200	192	4	0.0165344	PPFIBP2;FAM101B;RTP4;CTSS
MSIGDB.C7.IMMU_GSE24142_ADULT_VS_FETAL_DN2_THYMOCYTE_UP	200	192	4	0.0165344	DIO2;CALCRL;RTP4;CTSS
MSIGDB.C7.IMMU_GSE29618_MONOCYTE_VS_PDC_DAY7_FLU_VACCINE_DN	200	192	4	0.0165344	FAM60A;GOLGA8A;TPM2;MINA
MSIGDB.C7.IMMU_GSE360_DC_VS_MAC_L_DONOVANI_DN	200	192	4	0.0165344	EIF3H;MRS2;SEPP1;RNASE1
MSIGDB.C7.IMMU_GSE360_L_MAJOR_VS_M_TUBERCULOSIS_DC_UP	200	192	4	0.0165344	BAMBI;GRM5;RPS23;PPFIBP2
MSIGDB.C7.IMMU_GSE39820_CTRL_VS_TGFBETA3_IL6_CD4_TCELL_DN	200	192	4	0.0165344	FOSL2;ANXA2;CDC14B;C4orf52
MSIGDB.C2.CGP__LEIN_ASTROCYTE_MARKERS	42	39	2	0.0166785	C1QA;MAGI1
MSIGDB.C2.CGP__ZHAN_MULTIPLE_MYELOMA_MF_DN	41	39	2	0.0166785	STXBP6;DOCK9
GO:0007566=embryo implantation	41	39	2	0.0166785	TGFBR2;IGFBP7
GO:0035176=social behavior	39	39	2	0.0166785	VPS13A;SHANK2
MSIGDB.C4.CM___MODULE_83	320	293	5	0.0167687	RPS23;RPL31;RPL7;EIF3H;EIF3M
MSIGDB.C7.IMMU_GSE11057_NAIVE_VS_MEMORY_CD4_TCELL_DN	200	193	4	0.0168202	ANXA2;GLIPR1;CD99;REEP3
MSIGDB.C7.IMMU_GSE13411_NAIVE_VS_SWITCHED_MEMORY_BCELL_DN	200	193	4	0.0168202	CD99;GOLGA8A;PPFIBP2;IFITM3
MSIGDB.C7.IMMU_GSE14308_TH17_VS_NATURAL_TREG_UP	200	193	4	0.0168202	MRS2;FOXG1;CDC14B;C6orf170
MSIGDB.C7.IMMU_GSE20366_CD103_POS_VS_NEG_TREG_KLRG1NEG_DN	200	193	4	0.0168202	MTMR11;FOSL2;STXBP6;ZDHHC2
MSIGDB.C7.IMMU_GSE22886_DC_VS_MONOCYTE_UP	200	193	4	0.0168202	A2M;C1QB;C1QA;DOCK1
MSIGDB.C7.IMMU_GSE30962_ACUTE_VS_CHRONIC_LCMV_PRIMARY_INF_CD8_TCELL_DN	199	193	4	0.0168202	LITAF;FCER1G;IFITM3;RTP4
MSIGDB.C7.IMMU_GSE34205_HEALTHY_VS_FLU_INF_INFANT_PBMC_DN	200	193	4	0.0168202	IFITM3;C1QC;BAMBI;RNASE1
MSIGDB.C7.IMMU_GSE360_LOW_DOSE_B_MALAYI_VS_M_TUBERCULOSIS_DC_UP	200	193	4	0.0168202	SEPP1;RNASE1;RPL7;TBC1D1
MSIGDB.C7.IMMU_GSE3982_MAC_VS_NEUTROPHIL_UP	199	193	4	0.0168202	FUCA1;FGF9;P4HA2;MINA
MSIGDB.C7.IMMU_GSE7460_WT_VS_FOXP3_HET_ACT_TCONV_UP	200	193	4	0.0168202	C6orf170;CYTH2;FAM101B;CTBP1
MSIGDB.C2.CGP__BENPORATH_ES_WITH_H3K27ME3	1118	1046	11	0.0169509	FUCA1;KIAA1199;STXBP6;FOXG1;COL2A1;ZIC1;FGF9;ERBB4;SPON1;GSX1;PKNOX2
MSIGDB.C7.IMMU_GSE10239_NAIVE_VS_KLRG1INT_EFF_CD8_TCELL_UP	200	194	4	0.0171091	RPL7;CTSS;FAM101B;LIMD1
MSIGDB.C7.IMMU_GSE13306_TREG_VS_TCONV_SPLEEN_DN	200	194	4	0.0171091	MINA;ZDHHC2;TGFBR2;KIF3A
MSIGDB.C7.IMMU_GSE13411_PLASMA_CELL_VS_MEMORY_BCELL_DN	200	194	4	0.0171091	TGFBR2;FAM60A;RPL31;IFITM3
MSIGDB.C7.IMMU_GSE1460_CORD_VS_ADULT_BLOOD_NAIVE_CD4_TCELL_DN	200	194	4	0.0171091	CDC14B;LITAF;FGF9;EIF3H
MSIGDB.C7.IMMU_GSE17721_PAM3CSK4_VS_GADIQUIMOD_16H_BMDM_DN	200	194	4	0.0171091	C1QC;C1QB;PARP9;SEPP1
MSIGDB.C7.IMMU_GSE17721_LPS_VS_CPG_12H_BMDM_DN	200	194	4	0.0171091	FOXP1;PPFIBP2;GLIPR1;SEPP1
MSIGDB.C7.IMMU_GSE17721_LPS_VS_GARDIQUIMOD_2H_BMDM_UP	200	194	4	0.0171091	PKNOX2;CALCRL;RTP4;FOXP1
MSIGDB.C7.IMMU_GSE27786_CD4_TCELL_VS_NKTCELL_UP	200	194	4	0.0171091	TGFBR2;KIF3A;MINA;CALCRL
MSIGDB.C7.IMMU_GSE29618_BCELL_VS_MONOCYTE_DN	200	194	4	0.0171091	MTMR11;IGFBP7;GIMAP4;CTSS
MSIGDB.C7.IMMU_GSE31082_CD4_VS_CD8_SP_THYMOCYTE_DN	200	194	4	0.0171091	SLN;CDC14B;ANXA2;FAM111A
MSIGDB.C7.IMMU_GSE37416_CTRL_VS_12H_F_TULARENSIS_LVS_NEUTROPHIL_UP	200	194	4	0.0171091	CTSS;TGFBR2;FAM101B;GIMAP4
MSIGDB.C7.IMMU_GSE39820_CTRL_VS_IL1B_IL6_IL23A_CD4_TCELL_UP	200	194	4	0.0171091	FAM111A;NUCKS1;CTSS;GLIPR1
MSIGDB.C7.IMMU_GSE9650_EXHAUSTED_VS_MEMORY_CD8_TCELL_UP	200	194	4	0.0171091	LITAF;GSX1;FSTL1;HLA-DMA
GO:0016032=viral process	694	648	8	0.0172424	UBB;RPL7;RPS23;RPL31;TAF13;FAM111A;CTBP1;IFITM3
MSIGDB.C7.IMMU_GSE1432_CTRL_VS_IFNG_24H_MICROGLIA_DN	200	195	4	0.017401	C1S;RTP4;IFITM3;GIMAP4
MSIGDB.C7.IMMU_GSE17721_CTRL_VS_LPS_24H_BMDM_UP	199	195	4	0.017401	RPL31;HLA-DMA;FAM111A;EIF3H
MSIGDB.C7.IMMU_GSE17721_LPS_VS_POLYIC_2H_BMDM_UP	200	195	4	0.017401	P4HA2;LY96;CYTH2;CALCRL
MSIGDB.C7.IMMU_GSE24142_EARLY_THYMIC_PROGENITOR_VS_DN2_THYMOCYTE_ADULT_UP	200	195	4	0.017401	GLIPR1;TGFBR2;CTSS;FAM101B
MSIGDB.C7.IMMU_GSE24634_TREG_VS_TCONV_POST_DAY5_IL4_CONVERSION_DN	200	195	4	0.017401	FCER1G;CTSS;C1S;TBC1D1
MSIGDB.C7.IMMU_GSE360_L_DONOVANI_VS_B_MALAYI_HIGH_DOSE_DC_DN	200	195	4	0.017401	MRS2;SEPP1;LY96;GOLGA8A
MSIGDB.C7.IMMU_GSE3982_NEUTROPHIL_VS_BASOPHIL_UP	200	195	4	0.017401	MAGI1;P4HA2;SLN;SPON1
MSIGDB.C7.IMMU_GSE9037_WT_VS_IRAK4_KO_BMDM_UP	200	195	4	0.017401	IGFBP7;KIAA1199;KIF3A;SEPP1
MSIGDB.C2.CGP__ZHAN_MULTIPLE_MYELOMA_DN	41	40	2	0.017499	A2M;CD99
MSIGDB.C5.GO___STRIATED_MUSCLE_DEVELOPMENT	40	40	2	0.017499	COL4A4;UBB
GO:0002920=regulation of humoral immune response	45	40	2	0.017499	CFI;A2M
GO:0030199=collagen fibril organization	41	40	2	0.017499	ANXA2;COL2A1
MSIGDB.C2.CGP__YAGI_AML_WITH_INV_16_TRANSLOCATION	422	407	6	0.0175058	ZIC1;POLR3G;ERBB4;RPL31;VPS13A;CD99
MSIGDB.C2.CGP__BOSCO_TH1_CYTOTOXIC_MODULE	114	108	3	0.0175788	GIMAP4;RTP4;KIAA1199
MSIGDB.C3.TFT__V$RP58_01	207	196	4	0.0176961	GLT8D2;TGFBR2;FGF9;FOXP1
MSIGDB.C7.IMMU_GOLDRATH_EFF_VS_MEMORY_CD8_TCELL_UP	200	196	4	0.0176961	CD99;LITAF;IFITM3;ANXA2
MSIGDB.C7.IMMU_GSE22886_NAIVE_CD4_TCELL_VS_MONOCYTE_DN	200	197	4	0.0179943	LY96;CTSS;FCER1G;ANXA2
MSIGDB.C7.IMMU_GSE24142_EARLY_THYMIC_PROGENITOR_VS_DN2_THYMOCYTE_UP	200	197	4	0.0179943	TGFBR2;GLIPR1;FAM101B;LITAF
MSIGDB.C7.IMMU_GSE360_T_GONDII_VS_B_MALAYI_LOW_DOSE_DC_DN	200	197	4	0.0179943	DCAF4;TGFBR2;SPON1;FUCA1
MSIGDB.C7.IMMU_GSE3982_NEUTROPHIL_VS_BCELL_DN	200	197	4	0.0179943	HLA-DMA;RPS23;RPL31;CTBP1
MSIGDB.C3.TFT__V$TCF11MAFG_01	207	198	4	0.0182955	FGF9;CADM1;SHANK2;FOXP1
MSIGDB.C7.IMMU_GSE24634_TEFF_VS_TCONV_DAY10_IN_CULTURE_DN	200	198	4	0.0182955	HLA-DMA;C1QA;FCER1G;DOCK1
MSIGDB.C7.IMMU_GSE360_CTRL_VS_T_GONDII_DC_UP	200	198	4	0.0182955	DOCK1;SPON1;TGFBR2;FUCA1
MSIGDB.C7.IMMU_GSE360_T_GONDII_VS_B_MALAYI_LOW_DOSE_MAC_DN	200	198	4	0.0182955	SLC1A6;SEPP1;DOCK1;CD99
MSIGDB.C2.CGP__HOFFMANN_IMMATURE_TO_MATURE_B_LYMPHOCYTE_UP	43	41	2	0.0183363	FAM101B;GIMAP4
MSIGDB.C2.CGP__KYNG_RESPONSE_TO_H2O2_VIA_ERCC6_DN	46	41	2	0.0183363	RPL31;CTSS
MSIGDB.C5.GO___SERINE_TYPE_ENDOPEPTIDASE_ACTIVITY	41	41	2	0.0183363	C1S;CFI
MSIGDB.C4.CM___MODULE_427	116	110	3	0.0184493	CFI;FOSL2;FAM60A
MSIGDB.C2.CGP__ZHOU_INFLAMMATORY_RESPONSE_LPS_UP	431	412	6	0.0184714	LITAF;KIAA1199;RTP4;C1QC;SPON1;BAMBI
MSIGDB.C2.CGP__TAKEDA_TARGETS_OF_NUP98_HOXA9_FUSION_8D_DN	205	199	4	0.0186	RNASE1;C1QA;C1QC;C1QB
MSIGDB.C2.CGP__PAL_PRMT5_TARGETS_UP	203	199	4	0.0186	FOXG1;FSTL1;CTBP1;CD99
MSIGDB.C2.CGP__BILD_MYC_ONCOGENIC_SIGNATURE	206	199	4	0.0186	CYTH2;DCAF4;MTMR11;SLC6A15
GO:0033157=regulation of intracellular protein transport	213	199	4	0.0186	ZIC1;BAMBI;ERBB4;LITAF
MSIGDB.C2.CGP__JOHNSTONE_PARVB_TARGETS_3_UP	430	414	6	0.0188677	LITAF;HLA-DMA;C1S;IFITM3;CTSS;TGFBR2
MSIGDB.C1.POS__chr14q11	330	111	3	0.0188934	FOXG1;STXBP6;RNASE1
MSIGDB.C3.TFT__V$FXR_Q3	116	111	3	0.0188934	ZIC1;GSX1;BAMBI
GO:0051649=establishment of localization in cell	2090	1955	17	0.0190593	FCER1G;FGF9;RTP4;A2M;RPL7;RPS23;RPL31;VPS13A;UBB;SLN;KIF3A;ANXA2;LITAF;ZIC1;ERBB4;BAMBI;CADM1
MSIGDB.C1.POS__chr3p14	65	42	2	0.0191903	MAGI1;FOXP1
MSIGDB.C2.CGP__LUI_THYROID_CANCER_PAX8_PPARG_UP	44	42	2	0.0191903	TPM2;GOLGA8A
MSIGDB.C2.CP___PID_INTEGRIN3_PATHWAY	43	42	2	0.0191903	TGFBR2;COL4A4
MSIGDB.C2.CP___REACTOME_FORMATION_OF_THE_TERNARY_COMPLEX_AND_SUBSEQUENTLY_THE_43S_COMPLEX	74	42	2	0.0191903	RPS23;EIF3H
MSIGDB.C2.CGP__LENAOUR_DENDRITIC_CELL_MATURATION_UP	114	112	3	0.0193434	A2M;RNASE1;C1QB
GO:0002526=acute inflammatory response	119	112	3	0.0193434	FCER1G;A2M;CFI
MSIGDB.C2.CGP__KIM_BIPOLAR_DISORDER_OLIGODENDROCYTE_DENSITY_CORR_UP	682	663	8	0.0194895	SLC6A15;RPL7;CD99;IGFBP7;CTBP1;GOLGA8A;UBB;FOXG1
MSIGDB.C3.TFT__V$HNF3ALPHA_Q6	208	202	4	0.0195321	C1QA;FGF9;BAMBI;FOXP1
GO:0051222=positive regulation of protein transport	219	202	4	0.0195321	CADM1;ZIC1;BAMBI;ERBB4
MSIGDB.C4.CM___MODULE_23	565	540	7	0.0200199	C1QB;SEPP1;C1S;FUCA1;CADM1;HLA-DMA;COL2A1
GO:0002513=tolerance induction to self antigen	4	4	1	0.0201131	TGFBR2
GO:0004656=procollagen-proline 4-dioxygenase activity	4	4	1	0.0201131	P4HA2
GO:0005862=muscle thin filament tropomyosin	4	4	1	0.0201131	TPM2
GO:0015183=L-aspartate transmembrane transporter activity	4	4	1	0.0201131	SLC1A6
GO:0019834=phospholipase A2 inhibitor activity	4	4	1	0.0201131	ANXA2
GO:0030160=GKAP/Homer scaffold activity	4	4	1	0.0201131	SHANK2
GO:0042806=fucose binding	6	4	1	0.0201131	FUCA1
GO:0051138=positive regulation of NK T cell differentiation	4	4	1	0.0201131	TGFBR2
GO:0070022=transforming growth factor beta receptor homodimeric complex	4	4	1	0.0201131	TGFBR2
MSIGDB.C2.CGP__DAZARD_RESPONSE_TO_UV_SCC_UP	123	114	3	0.0202612	ANXA2;FSTL1;IGFBP7
MSIGDB.C5.GO___ENDOPEPTIDASE_ACTIVITY	117	114	3	0.0202612	CFI;CTSS;C1S
MSIGDB.C2.CGP__MIKKELSEN_ES_ICP_WITH_H3K4ME3	718	668	8	0.0202832	IFITM3;HLA-DMA;MTMR11;FAM111A;LY96;DCAF4;DOCK9;A2M
MSIGDB.C4.CGN__MORF_EIF3S6	121	115	3	0.0207289	EIF3H;EIF3M;RPL7
GO:0030178=negative regulation of Wnt signaling pathway	122	115	3	0.0207289	FGF9;LIMD1;INVS
MSIGDB.C2.CGP__VERHAAK_GLIOBLASTOMA_NEURAL	210	206	4	0.0208193	P4HA2;FOSL2;LY96;TGFBR2
MSIGDB.C2.CGP__WIERENGA_STAT5A_TARGETS_DN	213	206	4	0.0208193	BAMBI;FCER1G;TPM2;MTMR11
GO:0002768=immune response-regulating cell surface receptor signaling pathway	463	310	5	0.020837	FCER1G;UBB;FGF9;ERBB4;DOCK1
MSIGDB.C3.MIR__CTTTGTA,MIR-524	433	424	6	0.0209367	P4HA2;ZIC1;DOCK1;VPS13A;FOXP1;FAM60A
MSIGDB.C5.GO___DETECTION_OF_STIMULUS	47	44	2	0.0209474	RTP4;CADM1
GO:0022625=cytosolic large ribosomal subunit	52	44	2	0.0209474	RPL7;RPL31
GO:0048146=positive regulation of fibroblast proliferation	47	44	2	0.0209474	FOSL2;ANXA2
MSIGDB.C2.CGP__LEE_NEURAL_CREST_STEM_CELL_DN	118	116	3	0.0212026	ZIC1;SPON1;FOXG1
MSIGDB.C2.CP___REACTOME_SIGNALING_BY_PDGF	122	116	3	0.0212026	COL2A1;COL4A4;COL9A1
MSIGDB.C4.CM___MODULE_208	126	117	3	0.0216822	HLA-DMA;IFITM3;FOXP1
MSIGDB.C2.CGP__SHIPP_DLBCL_VS_FOLLICULAR_LYMPHOMA_DN	45	45	2	0.0218502	GLIPR1;SEPP1
MSIGDB.C2.CGP__HALMOS_CEBPA_TARGETS_DN	46	45	2	0.0218502	MTMR11;FGF9
MSIGDB.C2.CGP__LEONARD_HYPOXIA	47	45	2	0.0218502	FOSL2;P4HA2
MSIGDB.C2.CGP__JIANG_TIP30_TARGETS_UP	46	45	2	0.0218502	ANXA2;CALCRL
MSIGDB.C2.CGP__ZHAN_MULTIPLE_MYELOMA_CD2_DN	46	45	2	0.0218502	POLR3G;ANXA2
MSIGDB.C2.CGP__ZWANG_CLASS_2_TRANSIENTLY_INDUCED_BY_EGF	51	45	2	0.0218502	GLIPR1;FSTL1
MSIGDB.C5.GO___SERINE_TYPE_PEPTIDASE_ACTIVITY	45	45	2	0.0218502	C1S;CFI
GO:0048661=positive regulation of smooth muscle cell proliferation	45	45	2	0.0218502	CALCRL;TGFBR2
GO:0009653=anatomical structure morphogenesis	2247	2143	18	0.0218585	COL9A1;ERBB4;TGFBR2;COL2A1;FGF9;FOXG1;ZIC1;FAM101B;CADM1;COL4A4;DOCK1;ANXA2;CALCRL;INTU;KIF3A;FOXP1;BAMBI;LIMD1
MSIGDB.C4.CM___MODULE_212	329	315	5	0.0221461	FUCA1;CADM1;CTSS;IFITM3;A2M
MSIGDB.C5.GO___ORGAN_DEVELOPMENT	571	552	7	0.022259	FOXG1;ZIC1;UBB;COL9A1;COL4A4;ANXA2;COL2A1
GO:0072358=cardiovascular system development	840	814	9	0.0224719	CALCRL;ERBB4;TGFBR2;KIF3A;FOXP1;FGF9;COL2A1;INVS;ANXA2
MSIGDB.C5.GO___EXTRACELLULAR_REGION	447	431	6	0.0224737	FSTL1;FGF9;COL9A1;COL4A4;C1QA;C1QB
GO:0008104=protein localization	1798	1685	15	0.0226887	VPS13A;TBC1D1;FGF9;RTP4;RPL7;RPS23;RPL31;HLA-DMA;CALCRL;ANXA2;BAMBI;ZIC1;LITAF;CADM1;ERBB4
MSIGDB.C1.POS__chr4p15	84	46	2	0.0227689	C4orf52;TBC1D1
MSIGDB.C2.CGP__GRAHAM_CML_QUIESCENT_VS_NORMAL_QUIESCENT_DN	47	46	2	0.0227689	GLIPR1;HLA-DMA
MSIGDB.C2.CGP__MANTOVANI_VIRAL_GPCR_SIGNALING_DN	49	46	2	0.0227689	TBC1D1;TAF13
MSIGDB.C2.CGP__ABE_INNER_EAR	48	46	2	0.0227689	KIAA1199;COL9A1
MSIGDB.C2.CGP__ENGELMANN_CANCER_PROGENITORS_UP	48	46	2	0.0227689	CDC14B;BAMBI
MSIGDB.C5.GO___SERINE_HYDROLASE_ACTIVITY	46	46	2	0.0227689	C1S;CFI
MSIGDB.C3.MIR__TGCACTT,MIR-519C,MIR-519B,MIR-519A	448	434	6	0.0231552	ERBB4;TGFBR2;FGF9;SHANK2;FOXG1;FAM60A
MSIGDB.C2.CGP__DAIRKEE_TERT_TARGETS_DN	124	120	3	0.0231566	IGFBP7;REEP3;TGFBR2
MSIGDB.C2.CP___REACTOME_INFLUENZA_LIFE_CYCLE	203	120	3	0.0231566	RPL7;RPL31;RPS23
MSIGDB.C4.CM___MODULE_345	128	120	3	0.0231566	HLA-DMA;IFITM3;FOXP1
MSIGDB.C3.MIR__TTGCCAA,MIR-182	327	319	5	0.0232312	GOLGA8A;MAGI1;FGF9;GRM5;DOCK9
MSIGDB.C2.CGP__DELYS_THYROID_CANCER_UP	443	435	6	0.0233854	C1QB;ANXA2;CTSS;C1QA;P4HA2;DOCK9
MSIGDB.C3.TFT__GATTGGY_V$NFY_Q6_01	1160	1100	11	0.0235971	ADAMTSL1;CDC14B;HLA-DMA;UBB;CADM1;ANO4;TGFBR2;DOCK9;FUCA1;INVS;CYTH2
ILCA YAMASHITA_LIVER_CANCER_WITH_EPCAM.YAMASHITA_LIVER_CANCER_WITH_EPCAM_UP	53	47	2	0.0237034	BAMBI;RPL31
MSIGDB.C2.CGP__TAVOR_CEBPA_TARGETS_UP	48	47	2	0.0237034	GLIPR1;LITAF
MSIGDB.C2.CGP__HANN_RESISTANCE_TO_BCL2_INHIBITOR_DN	48	47	2	0.0237034	LITAF;BAMBI
MSIGDB.C2.CGP__YAMASHITA_LIVER_CANCER_WITH_EPCAM_UP	53	47	2	0.0237034	BAMBI;RPL31
GO:0048706=embryonic skeletal system development	122	122	3	0.0241692	FGF9;COL2A1;TGFBR2
MSIGDB.C2.CGP__JAATINEN_HEMATOPOIETIC_STEM_CELL_DN	226	216	4	0.0242617	GIMAP4;DOCK9;FCER1G;ANKRD55
GO:0005515=protein binding	8338	7812	50	0.024321	EIF3H;CDC14B;A2M;C1QA;C1QB;ANXA2;RNASE1;C1S;UBB;RPL7;FCER1G;TGFBR2;FOXG1;RPS23;IFITM3;FSTL1;CTBP1;DOCK1;ERBB4;TAF13;IGFBP7;CALCRL;EIF3M;PARP9;RTP4;FAM111A;MAGI1;VPS13A;CYTH2;LITAF;CADM1;DOCK9;SPON1;FAM60A;LIMD1;SHANK2;INVS;KIF3A;LY96;CTSS;COL2A1;FGF9;FOXP1;TPM2;FAM101B;SLN;PKNOX2;BAMBI;GRM5;DIO2
GO:0072657=protein localization to membrane	352	323	5	0.0243502	RTP4;RPL7;RPS23;RPL31;ANXA2
MSIGDB.C2.CGP__MEISSNER_NPC_HCP_WITH_H3K4ME2_AND_H3K27ME3	349	324	5	0.0246354	P4HA2;GSX1;FAM163B;PLD5;FOXG1
MSIGDB.C2.CGP__TSUNODA_CISPLATIN_RESISTANCE_DN	51	48	2	0.0246534	C1S;HLA-DMA
MSIGDB.C2.CGP__MARCHINI_TRABECTEDIN_RESISTANCE_DN	49	48	2	0.0246534	FSTL1;IGFBP7
MSIGDB.C2.CP___REACTOME_AMINO_ACID_AND_OLIGOPEPTIDE_SLC_TRANSPORTERS	49	48	2	0.0246534	SLC6A15;SLC1A6
MSIGDB.C6.ONCO_KRAS.50_UP.V1_UP	48	48	2	0.0246534	A2M;FGF9
GO:0051050=positive regulation of transport	596	564	7	0.0246668	ANXA2;FCER1G;KIF3A;ZIC1;BAMBI;ERBB4;CADM1
MSIGDB.C5.GO___REGULATION_OF_CELLULAR_COMPONENT_ORGANIZATION_AND_BIOGENESIS	125	123	3	0.0246844	EIF3H;UBB;COL4A4
GO:0022618=ribonucleoprotein complex assembly	136	123	3	0.0246844	EIF3H;EIF3M;LIMD1
GO:0006897=endocytosis	591	442	6	0.0250403	CYTH2;TGFBR2;CALCRL;FCER1G;DOCK1;KIF3A
MSIGDB.C2.CGP__TESAR_ALK_TARGETS_HUMAN_ES_5D_UP	5	5	1	0.0250784	ZIC1
MSIGDB.C2.CGP__TESAR_ALK_AND_JAK_TARGETS_MOUSE_ES_D4_UP	5	5	1	0.0250784	ZIC1
MSIGDB.C2.CGP__BERGER_MBD2_TARGETS	7	5	1	0.0250784	RNASE1
GO:0008574=plus-end-directed microtubule motor activity	5	5	1	0.0250784	KIF3A
GO:0016199=axon midline choice point recognition	5	5	1	0.0250784	FOXG1
GO:0019863=IgE binding	5	5	1	0.0250784	FCER1G
GO:0032762=mast cell cytokine production	5	5	1	0.0250784	FCER1G
GO:0035749=myelin sheath adaxonal region	5	5	1	0.0250784	ANXA2
GO:0046696=lipopolysaccharide receptor complex	5	5	1	0.0250784	LY96
GO:0051414=response to cortisol	5	5	1	0.0250784	IGFBP7
GO:0072383=plus-end-directed vesicle transport along microtubule	5	5	1	0.0250784	KIF3A
GO:0090281=negative regulation of calcium ion import	5	5	1	0.0250784	SLN
GO:0097449=astrocyte projection	5	5	1	0.0250784	GRM5
GO:0032991=macromolecular complex	4433	4010	29	0.0251055	RPL7;ANXA2;RPL31;RPS23;C1QB;COL4A4;C1QA;C1QC;MINA;CTBP1;EIF3H;EIF3M;KIF3A;REEP3;INVS;TGFBR2;ERBB4;NT5DC3;SHANK2;LIMD1;COL2A1;COL9A1;FCER1G;HLA-DMA;LY96;FAM60A;DCAF4;TAF13;POLR3G
MSIGDB.C2.CGP__ELVIDGE_HYPOXIA_BY_DMOG_UP	130	124	3	0.0252054	CADM1;P4HA2;KIAA1199
GO:0060348=bone development	130	124	3	0.0252054	CADM1;COL2A1;COL9A1
MSIGDB.C2.CGP__SASAI_RESISTANCE_TO_NEOPLASTIC_TRANSFROMATION	50	49	2	0.0256189	SEPP1;FSTL1
MSIGDB.C2.CGP__BROWNE_HCMV_INFECTION_2HR_DN	49	49	2	0.0256189	TPM2;ANXA2
GO:0050727=regulation of inflammatory response	234	220	4	0.0257296	CALCRL;CFI;A2M;FCER1G
GO:0005622=intracellular	13105	11769	70	0.0261113	ANO4;PPFIBP2;VPS13A;RPL7;RPL31;RPS23;FAM111A;POLR3G;LIMD1;FUCA1;CTSS;CALCRL;ERBB4;NT5DC3;FAM213A;MINA;EIF3H;A2M;TPM2;UBB;TGFBR2;CTBP1;DOCK1;TBC1D1;PARP9;TAGAP;CMBL;DOCK9;GIMAP4;KIF3A;P4HA2;ZDHHC2;FOXP1;FOSL2;PKNOX2;MAGI1;LITAF;CDC14B;ANXA2;FOXG1;TAF13;ZIC1;NUCKS1;GSX1;INVS;CD99;FGF9;GRM5;BAMBI;STXBP6;RTP4;CYTH2;INTU;MRS2;HLA-DMA;IFITM3;COL2A1;COL9A1;COL4A4;REEP3;GOLGA8A;SLC1A6;EIF3M;SHANK2;CADM1;…
GO:0009611=response to wounding	1177	1118	11	0.0261897	LY96;TGFBR2;CALCRL;A2M;FCER1G;DOCK1;DOCK9;KIF3A;ERBB4;CFI;ANXA2
MSIGDB.C2.CGP__SENESE_HDAC1_TARGETS_UP	457	447	6	0.0262693	GLIPR1;TGFBR2;LY96;REEP3;SLC6A15;FAM60A
GO:0006412=translation	514	447	6	0.0262693	RPL31;RPS23;EIF3H;RPL7;EIF3M;DIO2
MSIGDB.C4.CM___MODULE_32	241	222	4	0.0264832	RPS23;RPL31;RPL7;EIF3H
MSIGDB.C4.CM___MODULE_38	465	448	6	0.0265198	C1QB;TPM2;RNASE1;FOSL2;FUCA1;COL2A1
MSIGDB.C2.CGP__PAPASPYRIDONOS_UNSTABLE_ATEROSCLEROTIC_PLAQUE_UP	52	50	2	0.0265995	FUCA1;CTSS
MSIGDB.C2.CP___REACTOME_ACTIVATION_OF_THE_MRNA_UPON_BINDING_OF_THE_CAP_BINDING_COMPLEX_AND_EIFS_AND_SUBSEQUENT_BINDING_TO_43S	84	50	2	0.0265995	RPS23;EIF3H
MSIGDB.C5.GO___BRAIN_DEVELOPMENT	51	50	2	0.0265995	ZIC1;FOXG1
MSIGDB.C5.GO___TRANSMEMBRANE_RECEPTOR_PROTEIN_KINASE_ACTIVITY	51	50	2	0.0265995	ERBB4;TGFBR2
GO:0003743=translation initiation factor activity	57	50	2	0.0265995	EIF3H;EIF3M
MSIGDB.C2.CGP__KOKKINAKIS_METHIONINE_DEPRIVATION_48HR_UP	128	127	3	0.0268042	RTP4;IGFBP7;LITAF
MSIGDB.C3.TFT__V$POU1F1_Q6	238	224	4	0.0272501	FGF9;ZIC1;CADM1;DIO2
GO:0051223=regulation of protein transport	356	333	5	0.0272986	ZIC1;BAMBI;ERBB4;CADM1;LITAF
MSIGDB.C3.TFT__CTTTGT_V$LEF1_Q2	1972	1881	16	0.0273486	FAM101B;MAGI1;ADAMTSL1;STXBP6;REEP3;FOXP1;A2M;ZIC1;COL2A1;DIO2;KIF3A;FGF9;COL9A1;ANO4;ZDHHC2;GSX1
MSIGDB.C2.CP___KEGG_CELL_ADHESION_MOLECULES_CAMS	134	128	3	0.0273489	CADM1;HLA-DMA;CD99
MSIGDB.C2.CGP__LI_WILMS_TUMOR_VS_FETAL_KIDNEY_2_DN	51	51	2	0.0275951	SEPP1;TGFBR2
MSIGDB.C2.CGP__MORI_IMMATURE_B_LYMPHOCYTE_UP	53	51	2	0.0275951	HLA-DMA;CTSS
MSIGDB.C2.CGP__NATSUME_RESPONSE_TO_INTERFERON_BETA_DN	52	51	2	0.0275951	TPM2;ANXA2
MSIGDB.C2.CGP__HENDRICKS_SMARCA4_TARGETS_DN	53	51	2	0.0275951	SEPP1;A2M
MSIGDB.C2.CGP__SENESE_HDAC1_AND_HDAC2_TARGETS_DN	232	225	4	0.0276384	IGFBP7;GLT8D2;FSTL1;COL4A4
MSIGDB.C4.CM___MODULE_324	133	129	3	0.0278996	C1S;ANXA2;FSTL1
GO:0003735=structural constituent of ribosome	162	129	3	0.0278996	RPL31;RPS23;RPL7
MSIGDB.C2.CGP__SMID_BREAST_CANCER_NORMAL_LIKE_UP	476	454	6	0.0280566	LY96;C1S;GIMAP4;GLIPR1;SEPP1;CFI
GO:0032880=regulation of protein localization	483	454	6	0.0280566	TBC1D1;BAMBI;ZIC1;ERBB4;LITAF;CADM1
MSIGDB.C2.CGP__PEREZ_TP53_TARGETS	1174	1131	11	0.0281875	LIMD1;ANO4;CADM1;FAM196A;CMBL;DOCK9;KIAA1199;RTP4;COL4A4;INTU;COL2A1
MSIGDB.C4.CGN__GNF2_FBL	147	130	3	0.0284561	EIF3H;RPL7;RPS23
MSIGDB.C4.CM___MODULE_292	138	130	3	0.0284561	HLA-DMA;IFITM3;FOXP1
MSIGDB.C6.ONCO_CRX_DN.V1_DN	134	130	3	0.0284561	ANXA2;C1QC;DCAF4
MSIGDB.C2.CGP__BENPORATH_SOX2_TARGETS	734	713	8	0.0284935	FOXP1;ZIC1;CDC14B;POLR3G;FAM60A;BAMBI;NUCKS1;RPL7
MSIGDB.C2.CGP__RICKMAN_HEAD_AND_NECK_CANCER_F	54	52	2	0.0286056	SLN;TPM2
MSIGDB.C3.TFT__V$CDPCR3_01	56	52	2	0.0286056	ZIC1;FOXG1
MSIGDB.C2.CP___REACTOME_IMMUNE_SYSTEM	933	850	9	0.0286468	IFITM3;CTSS;LY96;HLA-DMA;CFI;C1QA;C1QB;C1QC;C1S
MSIGDB.C3.TFT__V$OCT1_04	241	228	4	0.0288234	FOXG1;ZIC1;CADM1;FOXP1
MSIGDB.C2.CGP__PROVENZANI_METASTASIS_DN	136	131	3	0.0290186	IFITM3;STXBP6;P4HA2
MSIGDB.C2.CGP__PANGAS_TUMOR_SUPPRESSION_BY_SMAD1_AND_SMAD5_UP	134	131	3	0.0290186	LITAF;FSTL1;C1QA
MSIGDB.C3.TFT__V$CEBPA_01	244	229	4	0.029225	FSTL1;FCER1G;CADM1;SLC6A15
GO:0005765=lysosomal membrane	240	229	4	0.029225	HLA-DMA;ANXA2;IFITM3;LITAF
MSIGDB.C2.CGP__LEE_BMP2_TARGETS_UP	745	717	8	0.0293206	COL4A4;SPON1;DIO2;FOXP1;STXBP6;FUCA1;CD99;ADAMTSL1
MSIGDB.C4.CM___MODULE_436	140	132	3	0.0295869	HLA-DMA;IFITM3;FOXP1
MSIGDB.C3.TFT__V$FOXJ2_02	237	230	4	0.0296299	CADM1;ADAMTSL1;FOXP1;IGFBP7
MSIGDB.C3.TFT__V$HNF6_Q6	234	230	4	0.0296299	BAMBI;ZIC1;CADM1;GSX1
GO:0016192=vesicle-mediated transport	1197	997	10	0.029827	STXBP6;CYTH2;ANXA2;A2M;TGFBR2;VPS13A;CALCRL;FCER1G;DOCK1;KIF3A
MSIGDB.C2.CGP__GALIE_TUMOR_STEMNESS_GENES	6	6	1	0.0300188	TGFBR2
GO:0000087=mitotic M phase	6	6	1	0.0300188	FAM111A
GO:0001514=selenocysteine incorporation	6	6	1	0.0300188	DIO2
GO:0001865=NK T cell differentiation	6	6	1	0.0300188	TGFBR2
GO:0002329=pre-B cell differentiation	6	6	1	0.0300188	FOXP1
GO:0005587=collagen type IV trimer	6	6	1	0.0300188	COL4A4
GO:0007182=common-partner SMAD protein phosphorylation	6	6	1	0.0300188	TGFBR2
GO:0009744=response to sucrose	7	6	1	0.0300188	CALCRL
GO:0015810=aspartate transport	6	6	1	0.0300188	SLC1A6
GO:0015824=proline transport	7	6	1	0.0300188	SLC6A15
GO:0018401=peptidyl-proline hydroxylation to 4-hydroxy-L-proline	6	6	1	0.0300188	P4HA2
GO:0030853=negative regulation of granulocyte differentiation	7	6	1	0.0300188	C1QC
GO:0033152=immunoglobulin V(D)J recombination	6	6	1	0.0300188	FOXP1
GO:0048170=positive regulation of long-term neuronal synaptic plasticity	7	6	1	0.0300188	GRM5
GO:0060480=lung goblet cell differentiation	6	6	1	0.0300188	FOXP1
GO:0090239=regulation of histone H4 acetylation	6	6	1	0.0300188	CTBP1
GO:2000727=positive regulation of cardiac muscle cell differentiation	7	6	1	0.0300188	FOXP1
MSIGDB.C3.TFT__V$SMAD3_Q6	239	231	4	0.0300382	C1QB;BAMBI;DOCK9;FOXP1
GO:0014031=mesenchymal cell development	141	133	3	0.0301611	FAM101B;ERBB4;BAMBI
MSIGDB.C3.MIR__ATGTTAA,MIR-302C	243	232	4	0.0304498	MAGI1;FOXG1;FOXP1;UBB
MSIGDB.C2.CGP__LEE_EARLY_T_LYMPHOCYTE_DN	57	54	2	0.0306704	GIMAP4;ANKRD55
MSIGDB.C4.CGN__GNF2_PECAM1	56	54	2	0.0306704	CTSS;FCER1G
GO:0045069=regulation of viral genome replication	55	54	2	0.0306704	IFITM3;FAM111A
MSIGDB.C5.GO___EXTRACELLULAR_SPACE	245	233	4	0.0308647	FSTL1;C1QA;C1QB;FGF9
GO:0048858=cell projection morphogenesis	759	726	8	0.0312421	COL2A1;COL9A1;COL4A4;DOCK1;INTU;KIF3A;FOXP1;FOXG1
MSIGDB.C3.TFT__V$S8_01	245	235	4	0.0317046	GRM5;SLC6A15;FOXP1;DIO2
MSIGDB.C3.TFT__V$FOXO3_01	245	235	4	0.0317046	FGF9;SEPP1;CADM1;GSX1
MSIGDB.C2.CGP__LEE_LIVER_CANCER_MYC_E2F1_UP	56	55	2	0.0317244	ANXA2;CTSS
MSIGDB.C2.CGP__MCCLUNG_CREB1_TARGETS_DN	57	55	2	0.0317244	CADM1;FOXP1
MSIGDB.C2.CGP__WUNDER_INFLAMMATORY_RESPONSE_AND_CHOLESTEROL_UP	58	55	2	0.0317244	CTSS;HLA-DMA
MSIGDB.C2.CP___PID_TGFBRPATHWAY	55	55	2	0.0317244	BAMBI;TGFBR2
MSIGDB.C5.GO___REGULATION_OF_GROWTH	58	55	2	0.0317244	UBB;COL4A4
GO:0090263=positive regulation of canonical Wnt signaling pathway	57	55	2	0.0317244	FGF9;BAMBI
GO:0006810=transport	3953	3570	26	0.0317893	STXBP6;CYTH2;SLC1A6;SLC6A15;CALCRL;UBB;ANO4;HLA-DMA;VPS13A;A2M;TGFBR2;ANXA2;ERBB4;FGF9;RTP4;RPL7;RPS23;RPL31;SLN;FCER1G;KIF3A;LITAF;DOCK1;ZIC1;BAMBI;CADM1
MSIGDB.C3.TFT__V$GATA1_03	245	236	4	0.0321296	ZDHHC2;ZIC1;ADAMTSL1;FOXP1
MSIGDB.C2.CGP__KAAB_FAILED_HEART_ATRIUM_DN	141	137	3	0.0325167	TPM2;TGFBR2;IFITM3
MSIGDB.C6.ONCO_KRAS.LUNG_UP.V1_DN	145	137	3	0.0325167	RTP4;COL2A1;PPFIBP2
MSIGDB.C3.TFT__V$HFH1_01	243	237	4	0.0325579	FSTL1;FGF9;DOCK1;SHANK2
GO:0006935=chemotaxis	634	599	7	0.0327024	FCER1G;COL2A1;COL9A1;COL4A4;DOCK1;FOXP1;FOXG1
MSIGDB.C2.CGP__TONG_INTERACT_WITH_PTTG1	57	56	2	0.0327926	RPL31;PPFIBP2
MSIGDB.C2.CGP__MORI_LARGE_PRE_BII_LYMPHOCYTE_DN	58	56	2	0.0327926	HLA-DMA;CTSS
MSIGDB.C2.CGP__CROONQUIST_STROMAL_STIMULATION_UP	60	56	2	0.0327926	TPM2;IGFBP7
MSIGDB.C5.GO___EXTRACELLULAR_MATRIX_PART	57	56	2	0.0327926	COL9A1;COL4A4
MSIGDB.C3.TFT__YNGTTNNNATT_UNKNOWN	365	350	5	0.0328156	GLT8D2;FGF9;MAGI1;TPM2;COL9A1
MSIGDB.C3.TFT__V$HMGIY_Q6	248	238	4	0.0329896	ZIC1;CADM1;FOXP1;CALCRL
MSIGDB.C2.CGP__BONOME_OVARIAN_CANCER_SURVIVAL_OPTIMAL_DEBULKING	246	239	4	0.0334246	UBB;CFI;ANKRD55;KIAA1199
MSIGDB.C2.CP___REACTOME_AXON_GUIDANCE	251	239	4	0.0334246	COL2A1;COL4A4;COL9A1;DOCK1
MSIGDB.C2.CGP__DEURIG_T_CELL_PROLYMPHOCYTIC_LEUKEMIA_UP	368	352	5	0.0335072	STXBP6;DOCK1;RPL7;IGFBP7;SPON1
MSIGDB.C2.CGP__CHIARADONNA_NEOPLASTIC_TRANSFORMATION_KRAS_DN	142	139	3	0.0337296	FOXP1;FSTL1;FAM101B
GO:0002224=toll-like receptor signaling pathway	145	139	3	0.0337296	UBB;CTSS;LY96
MSIGDB.C2.CGP__KRIGE_RESPONSE_TO_TOSEDOSTAT_6HR_DN	911	876	9	0.0337944	MINA;IGFBP7;TBC1D1;POLR3G;EIF3M;DCAF4;FCER1G;FAM111A;FAM201A
MSIGDB.C2.CGP__INGRAM_SHH_TARGETS_DN	64	57	2	0.0338748	BAMBI;CALCRL
GO:0007275=multicellular organismal development	4360	4113	29	0.0340925	LIMD1;ZIC1;FOXP1;TGFBR2;IGFBP7;SEPP1;INVS;FGF9;KIF3A;ERBB4;FOXG1;INTU;COL2A1;VPS13A;BAMBI;C1QC;HLA-DMA;FAM213A;GRM5;CADM1;SHANK2;GSX1;CALCRL;COL9A1;C1QB;ANXA2;COL4A4;FAM101B;DOCK1
GO:0000904=cell morphogenesis involved in differentiation	768	739	8	0.0341684	FAM101B;BAMBI;COL2A1;COL9A1;COL4A4;DOCK1;FOXP1;FOXG1
MSIGDB.C2.CGP__YOSHIMURA_MAPK8_TARGETS_DN	366	354	5	0.0342078	SPON1;MAGI1;DIO2;FUCA1;LITAF
MSIGDB.C3.TFT__GCCNNNWTAAR_UNKNOWN	149	140	3	0.0343448	MAGI1;CADM1;FGF9
MSIGDB.C3.TFT__RTAAACA_V$FREAC2_01	919	879	9	0.0344272	FGF9;FOXG1;SEPP1;CADM1;TAGAP;FSTL1;ERBB4;FOSL2;ANXA2
MSIGDB.C2.CGP__KAAB_HEART_ATRIUM_VS_VENTRICLE_UP	249	242	4	0.0347498	SLN;COL2A1;BAMBI;ERBB4
MSIGDB.C2.CGP__LOPEZ_MESOTELIOMA_SURVIVAL_TIME_DN	7	7	1	0.0349344	CFI
MSIGDB.C2.CGP__LOPEZ_MESOTHELIOMA_SURVIVAL_WORST_VS_BEST_DN	7	7	1	0.0349344	CFI
MSIGDB.C2.CGP__PETRETTO_BLOOD_PRESSURE_DN	7	7	1	0.0349344	CYTH2
MSIGDB.C2.CGP__CHESLER_BRAIN_D6MIT150_QTL_CIS	7	7	1	0.0349344	A2M
MSIGDB.C2.CGP__TESAR_ALK_TARGETS_EPISC_3D_UP	7	7	1	0.0349344	ZIC1
MSIGDB.C2.CGP__TESAR_ALK_TARGETS_EPISC_4D_UP	7	7	1	0.0349344	ZIC1
MSIGDB.C2.CGP__YAMASHITA_SILENCED_BY_METHYLATION	7	7	1	0.0349344	TGFBR2
MSIGDB.C2.CGP__MARSHALL_VIRAL_INFECTION_RESPONSE_UP	7	7	1	0.0349344	CTSS
MSIGDB.C2.CGP__MIKKELSEN_DEDIFFERENTIATED_STATE_DN	7	7	1	0.0349344	FOXP1
MSIGDB.C2.CGP__LOPEZ_MESOTHELIOMA_SURVIVAL_OVERALL_UP	7	7	1	0.0349344	CFI
GO:0005114=type II transforming growth factor beta receptor binding	7	7	1	0.0349344	BAMBI
GO:0016139=glycoside catabolic process	7	7	1	0.0349344	FUCA1
GO:0016198=axon choice point recognition	7	7	1	0.0349344	FOXG1
GO:0016442=RISC complex	10	7	1	0.0349344	LIMD1
GO:0021860=pyramidal neuron development	7	7	1	0.0349344	FOXG1
GO:0031005=filamin binding	7	7	1	0.0349344	FAM101B
GO:0031340=positive regulation of vesicle fusion	8	7	1	0.0349344	ANXA2
GO:0031666=positive regulation of lipopolysaccharide-mediated signaling pathway	7	7	1	0.0349344	LY96
GO:0034713=type I transforming growth factor beta receptor binding	7	7	1	0.0349344	TGFBR2
GO:0035330=regulation of hippo signaling	7	7	1	0.0349344	LIMD1
GO:0036035=osteoclast development	7	7	1	0.0349344	ANXA2
GO:0042447=hormone catabolic process	7	7	1	0.0349344	DIO2
GO:0051488=activation of anaphase-promoting complex activity	7	7	1	0.0349344	CDC14B
GO:0060463=lung lobe morphogenesis	7	7	1	0.0349344	TGFBR2
GO:0060482=lobar bronchus development	7	7	1	0.0349344	FOXP1
GO:0070679=inositol 1,4,5 trisphosphate binding	7	7	1	0.0349344	CYTH2
GO:1901077=regulation of relaxation of muscle	7	7	1	0.0349344	SLN
MSIGDB.C3.TFT__V$FOXM1_01	246	243	4	0.0351983	FSTL1;FOXG1;DIO2;STXBP6
GO:0030154=cell differentiation	3143	2925	22	0.0354082	ZIC1;CADM1;TGFBR2;FGF9;COL2A1;ERBB4;A2M;GSX1;FOXP1;CTBP1;LIMD1;FOXG1;C1QC;ANXA2;HLA-DMA;GRM5;BAMBI;FAM213A;FAM101B;COL9A1;COL4A4;DOCK1
GO:0050878=regulation of body fluid levels	640	610	7	0.0355528	ANXA2;ERBB4;A2M;FCER1G;DOCK1;DOCK9;KIF3A
MSIGDB.C2.CGP__LEE_NEURAL_CREST_STEM_CELL_UP	146	142	3	0.0355927	LITAF;IGFBP7;SLN
MSIGDB.C3.TFT__AAAYWAACM_V$HFH4_01	254	244	4	0.0356501	FSTL1;SPON1;CADM1;GSX1
GO:0008150=biological_process	15507	13775	79	0.0359716	DOCK9;KIF3A;SEPP1;HLA-DMA;C1QC;CTSS;IFITM3;FCER1G;CD99;IGFBP7;MAGI1;SPON1;CADM1;POLR3G;ERBB4;UBB;FAM213A;CDC14B;EIF3H;RPL7;RPS23;RPL31;EIF3M;CALCRL;DIO2;GLIPR1;C1QA;C1QB;C1S;CFI;DOCK1;FAM111A;FGF9;LY96;STXBP6;CYTH2;SLC1A6;SLC6A15;VPS13A;ANO4;LIMD1;TGFBR2;FAM101B;ANXA2;CTBP1;REEP3;COL2A1;COL9A1;FOXG1;ZIC1;GRM5;SHANK2;COL4A4;FOSL2;ANKDD1A;LITAF;TAF13;INTU;A2M;TBC1D1;FOXP1;INVS;GSX1;BAMBI;PARP9;MINA…
MSIGDB.C2.CGP__SAMOLS_TARGETS_OF_KHSV_MIRNAS_DN	62	59	2	0.0360805	CFI;SLC6A15
MSIGDB.C3.MIR__ACATATC,MIR-190	60	59	2	0.0360805	CADM1;ANO4
MSIGDB.C6.ONCO_MEL18_DN.V1_DN	148	143	3	0.0362253	SEPP1;A2M;DIO2
GO:0006913=nucleocytoplasmic transport	378	360	5	0.0363644	FGF9;LITAF;ZIC1;ERBB4;BAMBI
MSIGDB.C2.CGP__YAUCH_HEDGEHOG_SIGNALING_PARACRINE_DN	264	246	4	0.0365638	COL4A4;SLN;ZIC1;A2M
MSIGDB.C2.CGP__ZHENG_BOUND_BY_FOXP3	491	484	6	0.0366246	FOXP1;GIMAP4;REEP3;ANKRD55;TGFBR2;MRS2
MSIGDB.C3.TFT__V$E47_01	253	247	4	0.0370258	C1QC;VPS13A;FGF9;FOXP1
MSIGDB.C3.TFT__V$ZIC3_01	255	247	4	0.0370258	FSTL1;NUCKS1;LITAF;FOXP1
MSIGDB.C2.CGP__LEE_LIVER_CANCER_DENA_UP	60	60	2	0.0372036	CTSS;ANXA2
MSIGDB.C2.CGP__LEE_LIVER_CANCER_E2F1_UP	62	60	2	0.0372036	CTSS;ANXA2
MSIGDB.C4.CGN__GNF2_NPM1	72	60	2	0.0372036	EIF3M;RPL7
MSIGDB.C4.CM___MODULE_164	61	60	2	0.0372036	ANXA2;A2M
GO:0015171=amino acid transmembrane transporter activity	64	60	2	0.0372036	SLC1A6;SLC6A15
MSIGDB.C2.CGP__BROWNE_HCMV_INFECTION_48HR_DN	504	486	6	0.0372495	SEPP1;MTMR11;CDC14B;RNASE1;MINA;GLIPR1
MSIGDB.C4.CM___MODULE_94	374	363	5	0.0374735	SEPP1;COL2A1;FGF9;MTMR11;DIO2
MSIGDB.C2.CGP__NING_CHRONIC_OBSTRUCTIVE_PULMONARY_DISEASE_UP	157	145	3	0.037508	A2M;RPS23;TPM2
GO:0048762=mesenchymal cell differentiation	154	145	3	0.037508	BAMBI;FAM101B;ERBB4
MSIGDB.C2.CGP__BLALOCK_ALZHEIMERS_DISEASE_UP	1691	1643	14	0.0377647	SEPP1;CTBP1;LITAF;MTMR11;PPFIBP2;FAM60A;ANXA2;CTSS;RPL31;NUCKS1;C1S;ZIC1;LIMD1;ERBB4
MSIGDB.C3.TFT__V$CEBPB_02	258	249	4	0.0379598	FCER1G;PKNOX2;FOXP1;COL4A4
MSIGDB.C2.CGP__SHETH_LIVER_CANCER_VS_TXNIP_LOSS_PAM2	153	146	3	0.038158	TGFBR2;ANXA2;COL4A4
MSIGDB.C2.CGP__BROWNE_HCMV_INFECTION_30MIN_DN	150	146	3	0.038158	SLC6A15;GRM5;TAF13
MSIGDB.C3.MIR__GTGTCAA,MIR-514	61	61	2	0.0383402	ZIC1;COL2A1
MSIGDB.C3.TFT__V$OCT_C	268	250	4	0.0384318	FOXG1;CADM1;SLC6A15;STXBP6
MSIGDB.C2.CGP__HUANG_GATA2_TARGETS_UP	149	147	3	0.0388137	GLIPR1;ANXA2;TGFBR2
GO:0007596=blood coagulation	515	491	6	0.0388415	A2M;FCER1G;DOCK1;DOCK9;KIF3A;ANXA2
MSIGDB.C3.TFT__V$OCT1_B	267	251	4	0.0389072	FOXG1;CADM1;SLC6A15;FOXP1
MSIGDB.C3.TFT__V$E12_Q6	262	251	4	0.0389072	C1QC;CADM1;COL4A4;INVS
MSIGDB.C5.GO___NEUROLOGICAL_SYSTEM_PROCESS	379	367	5	0.0389846	RTP4;GRM5;SLC1A6;UBB;COL4A4
MSIGDB.C3.TFT__V$AP2_Q6	258	252	4	0.039386	ZDHHC2;CYTH2;CADM1;IGFBP7
MSIGDB.C2.CGP__HAHTOLA_MYCOSIS_FUNGOIDES_CD4_UP	64	62	2	0.0394899	GLIPR1;FUCA1
MSIGDB.C2.CGP__KORKOLA_YOLK_SAC_TUMOR	62	62	2	0.0394899	C1S;ERBB4
MSIGDB.C3.MIR__ATAACCT,MIR-154	62	62	2	0.0394899	DOCK1;PKNOX2
GO:0048029=monosaccharide binding	65	62	2	0.0394899	P4HA2;FUCA1
GO:0003674=molecular_function	16321	14030	80	0.0396543	PPFIBP2;P4HA2;PLD5;FAM111A;DOCK9;DOCK1;TAGAP;FAM213A;FOXP1;FOSL2;FOXG1;CTBP1;TAF13;ZIC1;PKNOX2;GSX1;NT5DC3;CMBL;CYTH2;RPL31;RPS23;RPL7;COL4A4;TPM2;SLC6A15;EIF3H;CDC14B;A2M;C1QA;C1QB;ANXA2;RNASE1;C1S;UBB;FCER1G;TGFBR2;IFITM3;FSTL1;ERBB4;IGFBP7;CALCRL;EIF3M;PARP9;RTP4;MAGI1;VPS13A;LITAF;CADM1;SPON1;FAM60A;LIMD1;SHANK2;INVS;KIF3A;LY96;SEPP1;DIO2;SLN;CTSS;FGF9;COL2A1;FAM101B;MINA;GLT8D2;CFI;FUCA1;COL…
MSIGDB.C2.CGP__CASTELLANO_HRAS_AND_NRAS_TARGETS_DN	8	8	1	0.0398253	CALCRL
MSIGDB.C2.CGP__XU_HGF_TARGETS_REPRESSED_BY_AKT1_UP	10	8	1	0.0398253	POLR3G
MSIGDB.C2.CGP__NAISHIRO_CTNNB1_TARGETS_WITH_LEF1_MOTIF	8	8	1	0.0398253	CADM1
MSIGDB.C2.CGP__COLLER_MYC_TARGETS_DN	9	8	1	0.0398253	A2M
MSIGDB.C2.CGP__MIKKELSEN_PLURIPOTENT_STATE_DN	8	8	1	0.0398253	TGFBR2
MSIGDB.C2.CGP__BOYLAN_MULTIPLE_MYELOMA_PCA1_DN	8	8	1	0.0398253	FSTL1
MSIGDB.C2.CP___REACTOME_ENDOSOMAL_VACUOLAR_PATHWAY	9	8	1	0.0398253	CTSS
MSIGDB.C5.GO___HETEROPHILIC_CELL_ADHESION	10	8	1	0.0398253	CADM1
GO:0002181=cytoplasmic translation	10	8	1	0.0398253	EIF3M
GO:0002327=immature B cell differentiation	8	8	1	0.0398253	FOXP1
GO:0002666=positive regulation of T cell tolerance induction	8	8	1	0.0398253	TGFBR2
GO:0007262=STAT protein import into nucleus	8	8	1	0.0398253	ERBB4
GO:0021859=pyramidal neuron differentiation	8	8	1	0.0398253	FOXG1
GO:0043306=positive regulation of mast cell degranulation	9	8	1	0.0398253	FCER1G
GO:0043653=mitochondrial fragmentation involved in apoptotic process	9	8	1	0.0398253	ERBB4
GO:0045650=negative regulation of macrophage differentiation	8	8	1	0.0398253	C1QC
GO:0060044=negative regulation of cardiac muscle cell proliferation	8	8	1	0.0398253	TGFBR2
GO:0060439=trachea morphogenesis	8	8	1	0.0398253	TGFBR2
MSIGDB.C5.GO___REGULATION_OF_MULTICELLULAR_ORGANISMAL_PROCESS	151	149	3	0.0401425	CADM1;UBB;COL4A4
MSIGDB.C2.CGP__SMID_BREAST_CANCER_BASAL_UP	648	627	7	0.0402758	TPM2;ZIC1;SLC6A15;COL2A1;FGF9;RTP4;STXBP6
GO:0007599=hemostasis	520	496	6	0.0404765	A2M;FCER1G;DOCK1;DOCK9;KIF3A;ANXA2
MSIGDB.C2.CGP__BRUNO_HEMATOPOIESIS	66	63	2	0.0406526	IGFBP7;ANXA2
MSIGDB.C2.CGP__JOSEPH_RESPONSE_TO_SODIUM_BUTYRATE_DN	64	63	2	0.0406526	A2M;FSTL1
MSIGDB.C4.CGN__GNF2_TNFRSF1B	65	63	2	0.0406526	CTSS;FCER1G
GO:0006446=regulation of translational initiation	69	63	2	0.0406526	EIF3H;EIF3M
MSIGDB.C3.TFT__V$CRX_Q4	269	255	4	0.0408427	ERBB4;FOXG1;CYTH2;ADAMTSL1
MSIGDB.C3.TFT__V$SOX5_01	265	256	4	0.041335	FSTL1;ERBB4;FGF9;FOSL2
GO:0034613=cellular protein localization	1127	1055	10	0.0413857	FGF9;RTP4;RPL7;RPS23;RPL31;ANXA2;BAMBI;ZIC1;LITAF;ERBB4
MSIGDB.C2.CGP__ZHONG_SECRETOME_OF_LUNG_CANCER_AND_ENDOTHELIUM	66	64	2	0.0418282	A2M;IGFBP7
GO:0015934=large ribosomal subunit	74	64	2	0.0418282	RPL7;RPL31
GO:0060173=limb development	158	152	3	0.0421785	INTU;FGF9;COL2A1
MSIGDB.C3.TFT__V$MYOD_01	265	258	4	0.0423298	C1QC;FGF9;SHANK2;INVS
GO:0043234=protein complex	3847	3495	25	0.0426269	ANXA2;C1QB;COL4A4;C1QA;C1QC;MINA;CTBP1;EIF3H;EIF3M;KIF3A;REEP3;INVS;TGFBR2;ERBB4;NT5DC3;SHANK2;FCER1G;HLA-DMA;LY96;FAM60A;COL2A1;COL9A1;TAF13;DCAF4;POLR3G
MSIGDB.C3.TFT__V$ER_Q6_01	269	259	4	0.0428323	ERBB4;FGF9;ZIC1;CADM1
MSIGDB.C4.CM___MODULE_257	156	153	3	0.0428685	TBC1D1;LITAF;LIMD1
MSIGDB.C7.IMMU_GSE6269_E_COLI_VS_STREP_AUREUS_INF_PBMC_UP	160	153	3	0.0428685	NUCKS1;VPS13A;RPS23
MSIGDB.C2.CP___PID_INTEGRIN1_PATHWAY	66	65	2	0.0430165	COL4A4;COL2A1
GO:0048663=neuron fate commitment	67	65	2	0.0430165	GSX1;FOXG1
MSIGDB.C3.TFT__V$AREB6_01	271	260	4	0.0433381	C1QA;ZIC1;ADAMTSL1;KIAA1199
GO:0005774=vacuolar membrane	272	260	4	0.0433381	HLA-DMA;ANXA2;IFITM3;LITAF
MSIGDB.C2.CGP__RIZKI_TUMOR_INVASIVENESS_3D_DN	270	261	4	0.0438473	COL4A4;TPM2;COL2A1;LY96
MSIGDB.C3.TFT__V$CEBP_01	272	261	4	0.0438473	COL2A1;CADM1;DOCK9;FOXP1
MSIGDB.C2.CGP__GAJATE_RESPONSE_TO_TRABECTEDIN_UP	67	66	2	0.0442173	GOLGA8A;IGFBP7
MSIGDB.C2.CGP__GENTILE_UV_LOW_DOSE_DN	67	66	2	0.0442173	KIAA1199;DOCK1
MSIGDB.C3.MIR__TAATGTG,MIR-323	160	155	3	0.0442656	ZIC1;INTU;ANO4
MSIGDB.C2.CGP__GOUYER_TUMOR_INVASIVENESS	9	9	1	0.0446917	KIAA1199
MSIGDB.C2.CGP__BENPORATH_ES_CORE_NINE	9	9	1	0.0446917	ZIC1
MSIGDB.C2.CGP__SASSON_FSH_RESPONSE	9	9	1	0.0446917	FOSL2
MSIGDB.C2.CP___REACTOME_IKK_COMPLEX_RECRUITMENT_MEDIATED_BY_RIP1	10	9	1	0.0446917	LY96
MSIGDB.C5.GO___SENSORY_PERCEPTION_OF_TASTE	11	9	1	0.0446917	RTP4
GO:0001867=complement activation, lectin pathway	9	9	1	0.0446917	A2M
GO:0002480=antigen processing and presentation of exogenous peptide antigen via MHC class I, TAP-independent	9	9	1	0.0446917	CTSS
GO:0002639=positive regulation of immunoglobulin production	9	9	1	0.0446917	FOXP1
GO:0004716=receptor signaling protein tyrosine kinase activity	9	9	1	0.0446917	ERBB4
GO:0005883=neurofilament	9	9	1	0.0446917	SHANK2
GO:0031065=positive regulation of histone deacetylation	9	9	1	0.0446917	CTBP1
GO:0031545=peptidyl-proline 4-dioxygenase activity	9	9	1	0.0446917	P4HA2
GO:0035413=positive regulation of catenin import into nucleus	11	9	1	0.0446917	BAMBI
GO:0046597=negative regulation of viral entry into host cell	9	9	1	0.0446917	IFITM3
MSIGDB.C2.CGP__ASTON_MAJOR_DEPRESSIVE_DISORDER_DN	160	156	3	0.0449726	PPFIBP2;RNASE1;LITAF
MSIGDB.C2.CGP__PHONG_TNF_RESPONSE_VIA_P38_PARTIAL	160	156	3	0.0449726	LITAF;GLIPR1;FOSL2
MSIGDB.C2.CGP__FEVR_CTNNB1_TARGETS_UP	682	643	7	0.0450816	RNASE1;ANXA2;HLA-DMA;FOSL2;REEP3;LITAF;CYTH2
MSIGDB.C2.CGP__TURASHVILI_BREAST_LOBULAR_CARCINOMA_VS_DUCTAL_NORMAL_UP	69	67	2	0.0454306	DOCK1;TAGAP
GO:0030193=regulation of blood coagulation	69	67	2	0.0454306	FCER1G;ANXA2
GO:0006898=receptor-mediated endocytosis	163	157	3	0.0456853	TGFBR2;CALCRL;KIF3A
geneimprint - imprinted genes	200	157	3	0.0456853	FUCA1;ZIC1;FOXG1
MSIGDB.C2.CGP__BRUINS_UVC_RESPONSE_VIA_TP53_GROUP_D	280	265	4	0.0459179	CALCRL;CD99;POLR3G;SLN
MSIGDB.C2.CGP__FORTSCHEGGER_PHF8_TARGETS_UP	279	265	4	0.0459179	A2M;DCAF4;FAM60A;TGFBR2
GO:0009790=embryo development	966	928	9	0.045953	ERBB4;FOXP1;TGFBR2;KIF3A;FGF9;COL2A1;FOXG1;ZIC1;INVS
MSIGDB.C2.CGP__CREIGHTON_ENDOCRINE_THERAPY_RESISTANCE_1	528	512	6	0.0460003	DCAF4;CD99;RPS23;ERBB4;CADM1;EIF3M
MSIGDB.C2.CGP__KONDO_PROSTATE_CANCER_WITH_H3K27ME3	196	158	3	0.0464036	SLN;ZIC1;FGF9
MSIGDB.C6.ONCO_SNF5_DN.V1_DN	164	158	3	0.0464036	FOXG1;SLC1A6;DIO2
MSIGDB.C2.CGP__AKL_HTLV1_INFECTION_DN	68	68	2	0.046656	MINA;IGFBP7
MSIGDB.C2.CGP__RAMALHO_STEMNESS_DN	74	68	2	0.046656	FAM101B;CTSS
MSIGDB.C2.CGP__HOFFMANN_SMALL_PRE_BII_TO_IMMATURE_B_LYMPHOCYTE_UP	70	68	2	0.046656	HLA-DMA;GIMAP4
GO:0019955=cytokine binding	71	68	2	0.046656	TGFBR2;A2M
GO:0030316=osteoclast differentiation	72	68	2	0.046656	ANXA2;FAM213A
GO:0070201=regulation of establishment of protein localization	412	386	5	0.046668	ZIC1;CADM1;BAMBI;LITAF;ERBB4
GO:0007409=axonogenesis	538	515	6	0.047086	COL2A1;COL9A1;COL4A4;DOCK1;FOXP1;FOXG1
MSIGDB.C5.GO___PLASMA_MEMBRANE	1426	1386	12	0.0478206	IFITM3;SLC1A6;CADM1;LY96;GRM5;CD99;MAGI1;ERBB4;ANXA2;FCER1G;CYTH2;CALCRL
GO:0042127=regulation of cell proliferation	1316	1234	11	0.0480728	TGFBR2;FGF9;BAMBI;ERBB4;CTBP1;IGFBP7;FOXP1;FOSL2;ANXA2;CALCRL;FOXG1
GO:0016477=cell migration	981	937	9	0.0483214	BAMBI;DOCK1;ERBB4;PARP9;LIMD1;FAM60A;FCER1G;FOXG1;TGFBR2
MSIGDB.C2.CGP__ELVIDGE_HYPOXIA_UP	171	161	3	0.0485919	CADM1;P4HA2;KIAA1199
GO:0021953=central nervous system neuron differentiation	169	161	3	0.0485919	GSX1;ERBB4;FOXG1
MSIGDB.C2.CGP__MARTINEZ_RB1_TARGETS_UP	673	654	7	0.0485923	RTP4;C1QB;FOXP1;SPON1;TGFBR2;FUCA1;CD99
MSIGDB.C2.CGP__ENK_UV_RESPONSE_KERATINOCYTE_UP	530	520	6	0.0489308	BAMBI;ANXA2;CD99;CYTH2;SLC1A6;UBB
MSIGDB.C2.CGP__HUTTMANN_B_CLL_POOR_SURVIVAL_UP	276	271	4	0.049125	ANKRD55;ERBB4;TBC1D1;FCER1G
GO:0038123=toll-like receptor TLR1:TLR2 signaling pathway	71	70	2	0.0491431	UBB;LY96
GO:0038124=toll-like receptor TLR6:TLR2 signaling pathway	71	70	2	0.0491431	UBB;LY96
MSIGDB.C2.CGP__GRAESSMANN_APOPTOSIS_BY_DOXORUBICIN_UP	1142	1088	10	0.0491889	FAM101B;LITAF;DCAF4;RTP4;NT5DC3;TBC1D1;TAF13;FUCA1;COL4A4;C1S
MSIGDB.C3.MIR__GTCTTCC,MIR-7	169	162	3	0.0493325	ERBB4;SHANK2;COL2A1
GO:0005770=late endosome	178	162	3	0.0493325	HLA-DMA;ANXA2;IFITM3
MSIGDB.C2.CGP__MILICIC_FAMILIAL_ADENOMATOUS_POLYPOSIS_UP	10	10	1	0.0495336	KIAA1199
MSIGDB.C2.CGP__YAMANAKA_GLIOBLASTOMA_SURVIVAL_UP	11	10	1	0.0495336	SLN
MSIGDB.C2.CGP__MURAKAMI_UV_RESPONSE_1HR_DN	10	10	1	0.0495336	CYTH2
MSIGDB.C5.GO___EUKARYOTIC_TRANSLATION_INITIATION_FACTOR_3_COMPLEX	10	10	1	0.0495336	EIF3H
MSIGDB.C5.GO___POSITIVE_REGULATION_OF_DEFENSE_RESPONSE	10	10	1	0.0495336	CADM1
MSIGDB.C5.GO___POSITIVE_REGULATION_OF_CYTOKINE_SECRETION	10	10	1	0.0495336	CADM1
MSIGDB.C5.GO___METABOTROPIC_GLUTAMATEGABA_B_LIKE_RECEPTOR_ACTIVITY	10	10	1	0.0495336	GRM5
MSIGDB.C5.GO___OXIDOREDUCTASE_ACTIVITY_GO_0016706	10	10	1	0.0495336	P4HA2
GO:0005283=sodium:amino acid symporter activity	10	10	1	0.0495336	SLC6A15
GO:0007084=mitotic nuclear envelope reassembly	10	10	1	0.0495336	REEP3
GO:0017153=sodium:dicarboxylate symporter activity	10	10	1	0.0495336	SLC1A6
GO:0019206=nucleoside kinase activity	11	10	1	0.0495336	NMRK1
GO:0019864=IgG binding	12	10	1	0.0495336	FCER1G
GO:0031045=dense core granule	10	10	1	0.0495336	VPS13A
GO:0031904=endosome lumen	11	10	1	0.0495336	CTSS
GO:0032836=glomerular basement membrane development	10	10	1	0.0495336	COL4A4
GO:0048505=regulation of timing of cell differentiation	11	10	1	0.0495336	FGF9
GO:0051085=chaperone mediated protein folding requiring cofactor	11	10	1	0.0495336	HLA-DMA
GO:0060174=limb bud formation	10	10	1	0.0495336	COL2A1
GO:0060484=lung-associated mesenchyme development	10	10	1	0.0495336	FGF9
GO:0097067=cellular response to thyroid hormone stimulus	11	10	1	0.0495336	CTSS
MSIGDB.C2.CGP__WANG_SMARCE1_TARGETS_UP	280	272	4	0.0496713	CADM1;DIO2;C1S;CFI
GO:0009968=negative regulation of signal transduction	857	798	8	0.0497983	FGF9;GRM5;LIMD1;INVS;UBB;TGFBR2;BAMBI;COL2A1
Gene set member lists were retrieved online from MSigDB, GO and SMD databases and hypergeometric tests were performed between each gene set and the list of significantly deregulated genes.
