# Supplementary material for: TCF12 is mutated in anaplastic oligodendroglioma
Source: Nat Commun. 2015 Jun 12;6:7207. doi: 10.1038/ncomms8207 (PMC4490400; doi:10.1038/ncomms8207)
Supplement: Supplementary Data 5 — Primer sequences [file ncomms8207-s6.xlsx]

## Sheet: Feuil1
Supplementary Data 5. Primer sequences
Target sequencing primers
Gene primer	Sequence (5'-3')
CIC-1F	AAGACTCGGCAGCATCTCCATGAGGAGGTGCGAGCCC
CIC-1R	GCGATCGTCACTGTTCTCCAACCCCCACCACCGTTACTCC
CIC-2F	AAGACTCGGCAGCATCTCCATCACCTGGCTCCTTTCCA
CIC-2R	GCGATCGTCACTGTTCTCCAAACAGCTGCCGACTCAG
CIC-3F	AAGACTCGGCAGCATCTCCAACCTCTGTGTCCCCAGAACC
CIC-3R	GCGATCGTCACTGTTCTCCACTCAGGGAACTCACGCATC
CIC-4F	AAGACTCGGCAGCATCTCCACAGAGACATGGCCCTCAC
CIC-4R	GCGATCGTCACTGTTCTCCATTCTCCCGCTGCATTAAACA
CIC-5F	AAGACTCGGCAGCATCTCCAGTCCTAACTGTCCCGCTCTG
CIC-5R	GCGATCGTCACTGTTCTCCACCAAGAGGCAACAGCGTTA
CIC-6F	AAGACTCGGCAGCATCTCCAGCCTTCCAGGTAACGCTGT
CIC-6R	GCGATCGTCACTGTTCTCCAAGAGCCAAGGGGCTGACTA
CIC-7F	AAGACTCGGCAGCATCTCCACTGTCATAGCGCCACTCTCT
CIC-7R	GCGATCGTCACTGTTCTCCACTGCCCTGGACAGGTTCC
CIC-8F	AAGACTCGGCAGCATCTCCAACCCTCTCTGCCACCTATCC
CIC-8R	GCGATCGTCACTGTTCTCCAGGTCCTGGGCAAGATTCTG
CIC-9F	AAGACTCGGCAGCATCTCCACCTTCCTGGACAGCACTC
CIC-9R	GCGATCGTCACTGTTCTCCAAAACAGACATTCCCATGGCTT
CIC-10F1	AAGACTCGGCAGCATCTCCATCGGAGTGTCCTGACCTG
CIC-10R1	GCGATCGTCACTGTTCTCCACTGCCCTGACCAGACTC
CIC-10F2	AAGACTCGGCAGCATCTCCATCCTCGCCTGCTTCCT
CIC-10R2	GCGATCGTCACTGTTCTCCACACCAGTGTCTGCAGGAT
CIC-10F3	AAGACTCGGCAGCATCTCCAACCAGGCCCCTCAGTCAT
CIC-10R3	GCGATCGTCACTGTTCTCCACATTTGGAGACGCCTCAG
CIC-10F4	AAGACTCGGCAGCATCTCCACATCGCCTCTAAGCCCTT
CIC-10R4	GCGATCGTCACTGTTCTCCACTGGGCAATGAACTGGACA
CIC-10F5	AAGACTCGGCAGCATCTCCAGCCACTGTCACTAACCTACTGG
CIC-10R5	GCGATCGTCACTGTTCTCCAAAACGGATGCTGGTGGTG
CIC-10F6	AAGACTCGGCAGCATCTCCAGGAATCACCCAGGTACAGTAC
CIC-10R6	GCGATCGTCACTGTTCTCCAAAGGGAGCCAAACAGGAC
CIC-11F	AAGACTCGGCAGCATCTCCATGTTTGGCTCCCTTGTAACC
CIC-11R	GCGATCGTCACTGTTCTCCAGCCAACATCCAGCAGGTAGA
CIC-12F	AAGACTCGGCAGCATCTCCAAGGTCTTGGTCTTCCCCT
CIC-12R	GCGATCGTCACTGTTCTCCAATAGGTGATTCTGCCGCAG
CIC-13F	AAGACTCGGCAGCATCTCCATTACCTCACTCCTCCCCATT
CIC-13R	GCGATCGTCACTGTTCTCCAGAAGCAGGAGACCAAGTTAGG
CIC-14F1	AAGACTCGGCAGCATCTCCACCCTAACTTGGTCTCCTGCTT
CIC-14R1	GCGATCGTCACTGTTCTCCATGGCCACAGTGTAGACCAG
CIC-14F2	AAGACTCGGCAGCATCTCCAATTTTACTCTGGCAGCCCTG
CIC-14R2	GCGATCGTCACTGTTCTCCAAGGTCATGGAACCTGCTAGT
CIC-15F1	AAGACTCGGCAGCATCTCCATGTCAGATCAACCCAGAGCA
CIC-15R1	GCGATCGTCACTGTTCTCCACCCCTCAAGCTCAGACTC
CIC-15F2	AAGACTCGGCAGCATCTCCAAGTCCGAGAGCCAACTGC
CIC-15R2	GCGATCGTCACTGTTCTCCATCCATGCCTGTGTGTCTCTC
CIC-16F	AAGACTCGGCAGCATCTCCAATCTCCCTGCCCATCTCC
CIC-16R	GCGATCGTCACTGTTCTCCACTTGGTGGAGCGTGTTAGG
CIC-17F	AAGACTCGGCAGCATCTCCACTTGGTGGAGCGTGTTAGG
CIC-17R	GCGATCGTCACTGTTCTCCACTGCCCTCCACCTAAGGA
CIC-18F	AAGACTCGGCAGCATCTCCAAGGAAGAACTCCACGGGTA
CIC-18R	GCGATCGTCACTGTTCTCCACCTTCCAGAGACCCACTC
CIC-19F	AAGACTCGGCAGCATCTCCATCCCCTGTGAAATAGAATGCAG
CIC-19R	GCGATCGTCACTGTTCTCCATACAGATAAGTCCCACCCGA
CIC-20F1	AAGACTCGGCAGCATCTCCAGCTCCCCACCGTTTTTCTAT
CIC-20R1	GCGATCGTCACTGTTCTCCACTCACCCAGCTCGGACTCT
CIC-20F2	AAGACTCGGCAGCATCTCCATCCTCTCCCTGTACCGC
CIC-20R2	GCGATCGTCACTGTTCTCCACCCCACATACTGTCCATGT
TCF12-2F	AAGACTCGGCAGCATCTCCAACCTCTCTCTGTTCCCTCACA
TCF12-2R	GCGATCGTCACTGTTCTCCAGCCTAGTCTCCACGTTGCTT
TCF12-3F	AAGACTCGGCAGCATCTCCAACTGATGGATGACTTTTGGTGGA
TCF12-3R	GCGATCGTCACTGTTCTCCAACTAATTATCACTTGACTCAATTCCATCT
TCF12-4F	AAGACTCGGCAGCATCTCCATCTGAAGCAAGGATTGATACTTAGC
TCF12-4R	GCGATCGTCACTGTTCTCCAACTAGGTATTCTACTGCATTTCCA
TCF12-5F	AAGACTCGGCAGCATCTCCACTCAATTAGCGGGACTGCC
TCF12-5R	GCGATCGTCACTGTTCTCCAGAAAAGCCCTAGATGCCCCTA
TCF12-6F	AAGACTCGGCAGCATCTCCAGCAATATAATTACCATGAATAGTCTAGCA
TCF12-6R	GCGATCGTCACTGTTCTCCATGAAACAATTTTAAGCAAAGAGAGCA
TCF12-7F	AAGACTCGGCAGCATCTCCAGAAATTTTCAGGTTTGGGTCAGT
TCF12-7R	GCGATCGTCACTGTTCTCCAAGCCAGAAGTACAGATTATGGGA
TCF12-8F	AAGACTCGGCAGCATCTCCAACAAGAAAGACGCTAGGGGA
TCF12-8R	GCGATCGTCACTGTTCTCCACCCACTCGCATCAATCGAAT
TCF12-9F	AAGACTCGGCAGCATCTCCATCTTTTCATTTGTGGTAGCCCT
TCF12-9R	GCGATCGTCACTGTTCTCCACTTTCCTAATACTTTAAAATACTGGCTGA
TCF12-10F	AAGACTCGGCAGCATCTCCAGTGGGTAGAAGACTAGGTTGGA
TCF12-10R	GCGATCGTCACTGTTCTCCACTTCAGAAGTTTTGGCAGACTT
TCF12-11F	AAGACTCGGCAGCATCTCCATTGACCTGTTATCATAGTTGTCCA
TCF12-11R	GCGATCGTCACTGTTCTCCAGGGTCACTGAAAGTCCACAA
TCF12-12F	AAGACTCGGCAGCATCTCCAACACCCTTGGAATAATGGCAG
TCF12-12R	GCGATCGTCACTGTTCTCCACACCTACAAAATCTAATCACTGTATTCA
TCF12-13F	AAGACTCGGCAGCATCTCCATCCATGTGAACGGATTTGTGT
TCF12-13R	GCGATCGTCACTGTTCTCCACAATATTCTCCAAAATGAATTCAAGAGGA
TCF12-14F	AAGACTCGGCAGCATCTCCAATCACTGAGTTAACCCAGGTGT
TCF12-14R	GCGATCGTCACTGTTCTCCATGTGCAATGCTAGCCTACTGT
TCF12-15F	AAGACTCGGCAGCATCTCCAAGCTATTTCCTCATCTCTTTTGGA
TCF12-15R	GCGATCGTCACTGTTCTCCAAGATGGGAGTCTGTACAGCT
TCF12-16F	AAGACTCGGCAGCATCTCCACAGATGCCAGCAATAACCAC
TCF12-16R	GCGATCGTCACTGTTCTCCAGACAAGAATCTTTAGGGTTTACTACAA
TCF12-17F	AAGACTCGGCAGCATCTCCACAGATGAGTGACACTGTTTTCTCT
TCF12-17R	GCGATCGTCACTGTTCTCCAAGCTGTGAGAAAGGTGACAGT
TCF12-18F	AAGACTCGGCAGCATCTCCAACTGCTAAGGATATTCACCAGC
TCF12-18R	GCGATCGTCACTGTTCTCCATGACACCCAGCTTCTCAAGT
TCF12-19F1	AAGACTCGGCAGCATCTCCAGCACAATCAGCATATCTTACTTTATAGGA
TCF12-19R1	GCGATCGTCACTGTTCTCCATGACTTGCTGTTCTAGACTAAGGA
TCF12-19F2	AAGACTCGGCAGCATCTCCAAAAGAGCTTGGCCGAATGTG
TCF12-19R2	GCGATCGTCACTGTTCTCCATGGGTGATACAGTGAGACAGAA
TCF12-20F	AAGACTCGGCAGCATCTCCATGTTCAGCTTGAGACCTAATTCA
TCF12-20R	GCGATCGTCACTGTTCTCCATCTGTTCAAAGATTCTAACCCAGT
TCF12-1ALTF	AAGACTCGGCAGCATCTCCATCTTGGAGAGAGGCTGTGTG
TCF12-1ALTR	GCGATCGTCACTGTTCTCCATGACAGGGCAAGACTCCG
FUBP1-7F	TGTAAAACGACGGCCAGTTTTGAGGGAAGGTGGCAGCG
FUBP1-7R	CAGGAAACAGCTATGACCTCCAGATGGAATGGTTGGATTC
FUBP1-10F	TGTAAAACGACGGCCAGTCCTATTACAATGCCAACAGCAAATC
FUBP1-10R	CAGGAAACAGCTATGACCTGGTGCTGACAAACCTCTTAGGAT
FUBP1-15F	TGTAAAACGACGGCCAGTGGCAGTGCCTAACACTGTTGAAAGA
FUBP1-15R	CAGGAAACAGCTATGACCGGTAGAAATGGATGATTATTTGGCCG
FUBP1-17F	TGTAAAACGACGGCCAGTGCTATCTGGGTGCTCCGGGT
FUBP1-17R	CAGGAAACAGCTATGACCATTTGCCAGAGAGCTGGGCG
SYNE1-AF	TGTTTTCTGAGGTACAGTCTGAGT
SYNE1-AR	ACAGGCAATGTCCCAATGTCA
SYNE1-BF	GCATTTACGTGAGTTGGGTGC
SYNE1-BR	TTCTGGTCAACAATATGCCACC
SYNE1-CF	TGTAGTGCCCCATGAAAGGT
SYNE1-CR	ATGCTTCCCAGCCCCTTATC
SYNE1-DF	TGGTGCTAAGTCATGCCTGG
SYNE1-DR	GGATGATGGCAATCTTTGGGTG
SYNE1-EF	AGCAGCCTGGAGACAATCAC
SYNE1-ER	GGGGGAAATGCAGCAATGTG
SYNE1-P1F	AGACAAAGCGGATCTCAGCAA
SYNE1-P1R	CATCAGAGGCGGTAACAAAGGT
SYNE1-P2F	GTCAGAAAGTGAAAATGGACAGCA
SYNE1-P2R	CCTTACTGTTAGCCCATTGTCTTC
FUBP1-BF	TGTAAAACGACGGCCAGTCCTATTACAATGCCAACAGCAAATC
FUBP1-BR	CAGGAAACAGCTATGACCTGGTGCTGACAAACCTCTTAGGAT
FUBP1-CF	TGTAAAACGACGGCCAGTGGCAGTGCCTAACACTGTTGAAAGA
FUBP1-CR	CAGGAAACAGCTATGACCGGTAGAAATGGATGATTATTTGGCCG
FUBP1-DF	TGTAAAACGACGGCCAGTGCTATCTGGGTGCTCCGGGT
FUBP1-DR	CAGGAAACAGCTATGACCATTTGCCAGAGAGCTGGGCG
FUBP1-EF	GCCTTCTAGTAACAATAATGCTA
FUBP1-ER	GAGTTGGAGGACTTTGAG
FUBP1-FF	CAATCTTTGACCCTTGATGGCA
FUBP1-FR	GTCAAAGAGGGGGAAAAGGTTAC
NOTCH1-AF	AGTTAGATGGGGGATGGGACC
NOTCH1-AR	AAGCGGAAGCAACCCACAGAT
NOTCH1-BF	AGTGATTTAGGCTGGCGGTG
NOTCH1-BR	GGGGACACTCGCAGTAGAAG
RBPJ-AF	CTCCCCACCTTCTGCTCCA
RBPJ-AR	GGGAGTGCCATGCCAGTAAC
IDH1F	TGTAAAACGACGGCCAGTTGTGTTGAGATGGACGCCTATTTG
IDH1R	CAGGAAACAGCTATGACCTGCCACCAACGACCAAGTCA
IDH2-4F	TGTAAAACGACGGCCAGTGCCTCACCTCGTCGGTGTTG
IDH2-4R	CAGGAAACAGCTATGACCTTGGCAGACTCCAGAGCCCA
IDH2-56F	TGTAAAACGACGGCCAGTCGGAGCTGAGCCAAATGCAC
IDH2-56R	CAGGAAACAGCTATGACCTTGAGAGGGAGAGGCTGGGC
FAT1-2F	TGTAAAACGACGGCCAGTGCAGGAGCTTCTCTGCCAGC
FAT1-2R	CAGGAAACAGCTATGACCTGCCGTTTGCGATTGACCAT
FAT1-7F	TGTAAAACGACGGCCAGTGATGGTATAACGTTGGTTTGGTTTGG
FAT1-7R	CAGGAAACAGCTATGACCGCTCCTCCTTGGAAGCTCTTTGC
FAT1-24F	TGTAAAACGACGGCCAGTTGTAACGTCGACAACCACGAGAA
FAT1-24R	CAGGAAACAGCTATGACCTGCACGTTAATTTGCTAATGTGTTCTG
FAT1-PF	GGATACAAATGACTTGAGACCGTT
FAT1-PR	GCCACTGCTCCCATACAACT
SETD2-AF	TGTAAAACGACGGCCAGTTCATGCAACAGTAACTTCCACGCT
SETD2-AR	CAGGAAACAGCTATGACCGGTTTGCAGGAACACCTTTGTCC
SETD2-BF	TGTAAAACGACGGCCAGTTGGCACAACCACAACAGACTGG
SETD2-BR	CAGGAAACAGCTATGACCTCCACCAGGAATAAAGGTGGACA
SETD2-CF	TGTAAAACGACGGCCAGTTGGCAGCTCTTCTTGCTGCCT
SETD2-CR	CAGGAAACAGCTATGACCTTTAACCATGGAAGACAGTGATGGTG
SETD2-DF	TGTAAAACGACGGCCAGTGGGCAGGAGCACCTTTCCAG
SETD2-DR	CAGGAAACAGCTATGACCTCCTTGGGATTCTGTTCTGTGTGC
Mutagenesis primers
TCF12_M260V_F	GTCTCAATCCAGTAGTTATGGC
TCF12_M260V_R	GTGGGAAGTGGAGGTCCC
TCF12_R326_F	TAGGAACCAGTGGGAATGCTG
TCF12_R326_R	GAATGCTGTCTGATCCATTGATG
Expression vector sequencing primers
triplexS_F	AGCAACAGACATACAAA
deltaU3AS_R	CAGCTGCCTTGTAAGTC
TCF12_F1	TTTAGTGAACCGTCAGATC
TCF12_F2	CATTCACATGACCGCTTGA
TCF12_R1	AAGGTGAACTGCTGGTACTGC
TCF12_F3	TTCTTAAAGGATGTCTGTGAGCA
TCF12_R2	AACTATGTATATCACTGTGACCAGCA
F : forward
R : reverse
